# Supplementary material for: Long-Term Impact of Childhood Adversity on the Gut Microbiome of Nursing Students
Source: Int J Environ Res Public Health. 2024 Jan 8;21(1):68. doi: 10.3390/ijerph21010068 (PMC10815413; doi:10.3390/ijerph21010068)
Supplement: Supplementary file 1 [file ijerph-21-00068-s001.zip]

Archive with 1 entries (1 files):
- ijerph-2749098-supplementary.xls
