# Supplementary material for: Long-Term Impact of Childhood Adversity on the Gut Microbiome of Nursing Students
Source: Int J Environ Res Public Health. 2024 Jan 8;21(1):68. doi: 10.3390/ijerph21010068 (PMC10815413; doi:10.3390/ijerph21010068)
Supplement: Supplementary file 1 [file ijerph-21-00068-s001.zip › ijerph-2749098-supplementary.xls]

## Sheet: Metadata
Sample #	Stool Kit ID	ACE	Age	Gender	Race	Ethnicity	BMI	Waist	Waist_Hip	CRP	IL1b	IL6	IL8	TNFa	HDL Cholesterol	Triglyceride	LDL Cholesterol	Glucose	SYS	DIA	PHQ9	MF	Mother's Education	HH members	Household Income: 1= "Less than $5,000", 2= "$5,000 through $11,999", 3= "$12,000 through $15,999", 4= "$16,000 through $24,999", 5= "$25,000 through $34,999", 6= "$35,000 through $49,999", 7= "$50,000 through $74,999", 8= "$75,000 through $99,999", 9= "$100,000 or greater", 10= "I don't know"	Standing; average time/week: 0= "0 minute", 1= "1-5 minutes", 2= "6-20 minutes", 3= "21-59 minutes", 4= "1-2 hours", 5= "3-6 hours", 6= "7-10 hours", 7= "11 hours or more"	Walking; average time/week: 0= "0 minute", 1= "1-5 minutes", 2= "6-20 minutes", 3= "21-59 minutes", 4= "1-2 hours", 5= "3-6 hours", 6= "7-10 hours", 7= "11 hours or more"	Running; average time/week: 0= "0 minute", 1= "1-5 minutes", 2= "6-20 minutes", 3= "21-59 minutes", 4= "1-2 hours", 5= "3-6 hours", 6= "7-10 hours", 7= "11 hours or more"	Bike; average time/week: 0= "0 minute", 1= "1-5 minutes", 2= "6-20 minutes", 3= "21-59 minutes", 4= "1-2 hours", 5= "3-6 hours", 6= "7-10 hours", 7= "11 hours or more"	Ballgames; average time/week: 0= "0 minute", 1= "1-5 minutes", 2= "6-20 minutes", 3= "21-59 minutes", 4= "1-2 hours", 5= "3-6 hours", 6= "7-10 hours", 7= "11 hours or more"	Aerobic; average time/week: 0= "0 minute", 1= "1-5 minutes", 2= "6-20 minutes", 3= "21-59 minutes", 4= "1-2 hours", 5= "3-6 hours", 6= "7-10 hours", 7= "11 hours or more"	Swimming; average time/week: 0= "0 minute", 1= "1-5 minutes", 2= "6-20 minutes", 3= "21-59 minutes", 4= "1-2 hours", 5= "3-6 hours", 6= "7-10 hours", 7= "11 hours or more"	Vigorous; average time/week: 0= "0 minute", 1= "1-5 minutes", 2= "6-20 minutes", 3= "21-59 minutes", 4= "1-2 hours", 5= "3-6 hours", 6= "7-10 hours", 7= "11 hours or more"	Weights; average time/week: 0= "0 minute", 1= "1-5 minutes", 2= "6-20 minutes", 3= "21-59 minutes", 4= "1-2 hours", 5= "3-6 hours", 6= "7-10 hours", 7= "11 hours or more"	Yoga; average time/week: 0= "0 minute", 1= "1-5 minutes", 2= "6-20 minutes", 3= "21-59 minutes", 4= "1-2 hours", 5= "3-6 hours", 6= "7-10 hours", 7= "11 hours or more"	SleepD	SleepQ	HHIncome	Poverty	PCIncome	PHQ	K6	DR_Meds_Antibiotics	DR_Meds_Immunosuppressants	DR_Colonscopy	DR_CT_Xray	DR_Diarrhea	DR_Hospitalization	DR_BowelSurgery
1	031A	1	39	Male	White	Hispanic	28.7	38.5	NA	2.18	1.15	3.27	5.63	5.33	48	94	128	97	111	71	8	15	Didn't go to high school	3	10	5	2	5	0	0	0	0	3	4	0	5.5	2	NA	NA	NA	37	13	NA	NA	No	No	No	No	No
2	032A	5	26	Female	White	Hispanic	26.2	31	NA	0.39	1.41	1.65	4.31	4.64	73	96	147	84	116	68	14	45	High school graduate or GED	3	7	5	6	5	0	4	0	0	1	2	0	6	2	62500	3.06072	20833.3	42	21	NA	NA	No	No	Yes	No	No
3	036A	5	22	Female	White	Hispanic	24.09	44.5	NA	113.1	0.77	1.9	10.84	6.53	23	92	90	100	117	65	9	42	Some college	4	3	5	6	4	4	3	3	0	6	0	0	5	4	14000	0.569106	3500	NA	NA	NA	NA	No	No	No	No	No
4	037A	0	20	Male	White	Hispanic	18.4	29	NA	0.03	0.95	8.85	7.91	4.77	43	100	98	87	114	71	2	2	High school graduate or GED	3	6	4	2	3	0	0	0	0	0	2	0	6	3	42500	2.08129	14166.7	44	11	NA	NA	No	No	No	No	No
5	038A	2	27	Female	White	Hispanic	35.1	42.5	NA	9.69	1.04	5	7.4	6.65	68	120	80	92	106	61	7	5	Some college	3	9	4	3	0	0	0	3	0	0	3	0	6	4	150000	7.34574	50000	52	9	NA	NA	No	No	Yes	No	No
6	042A	0	34	Male	Black	Non-Hispanic	31.5	37.1	NA	0.81	1.26	1.85	5.51	6.25	35	112	114	90	108	67	0	4	Didn't go to high school	1	2	2	1	3	0	0	0	0	0	2	0	6	3	8500	0.704809	8500	NA	NA	NA	NA	No	No	No	No	No
7	044A	0	25	Female	American Indian	Hispanic	22.3	30.5	NA	4.74	2.06	6.03	6.61	7.8	73	361	39	92	105	70	6	22	High school graduate or GED	5	6	4	5	4	4	0	0	0	5	5	0	5	4	42500	1.47672	8500	NA	NA	NA	Immunosuppressants	No	No	Yes	No	No
8	046A	5	26	Female	White	Hispanic	26.8	36.5	NA	5.34	1.2	2.32	6.53	5.95	58	113	66	102	117	66	8	17	College graduate	3	7	7	4	2	4	0	4	3	2	3	1	6	2	62500	3.06072	20833.3	NA	NA	NA	NA	No	No	Yes	No	No
9	048A	5	21	Female	White	Hispanic	19.4	27	NA	1.52	0.33	0.67	3.2	5.23	44	93	83	89	100	60	22	50	High school graduate or GED	3	6	7	5	4	0	4	4	0	1	5	5	7	3	42500	2.08129	14166.7	52	21	NA	NA	No	No	No	No	No
10	050A	3	27	Male	White	Non-Hispanic	25	34	NA	3.97	0.68	2.34	4.88	2.83	41	67	93	91	126	76	2	0	Some college	2	6	5	5	2	0	2	0	0	3	2	0	7	3	42500	2.617	21250	17	6	NA	NA	No	No	No	No	No
11	051A	0	21	Female	White	Hispanic	22.9	32	NA	0.51	0.63	1.87	2.27	2.55	61	118	93	89	105	62	8	11	Didn't go to high school	5	2	4	6	1	0	0	0	2	2	0	0	6	2	8500	0.295344	1700	26	16	NA	NA	No	No	No	No	No
12	052A	0	21	Female	White	Hispanic	22.71	33	NA	9	1.68	6.93	7.12	7.33	84	111	134	74	113	63	4	5	College graduate	3	1	5	5	4	0	2	4	0	3	6	0	7.5	2	2500	0.122429	833.333	21	15	NA	NA	No	No	No	No	No
13	057A	0	26	Female	White	Hispanic	24.5	31	NA	1.17	0.54	1.29	2.18	3.62	78	75	87	85	104	64	1	8	Some high school	4	4	6	5	4	0	0	4	0	4	0	0	7	4	20500	0.833333	5125	NA	NA	NA	NA	No	No	No	No	No
14	058A	0	21	Female	White	Hispanic	23.8	29.5	NA	3.67	1.04	5.21	5.13	2.22	71	207	69	80	104	62	2	7	Some college	2	5	4	4	0	0	0	0	0	2	2	0	7	2	30000	1.84729	15000	25	8	NA	NA	No	No	Yes	No	No
15	059A	0	23	Female	White	Hispanic	17.92	27.5	NA	1.82	0.63	0.87	3.87	3.68	92	92	75	84	112	67	2	4	High school graduate or GED	3	7	5	5	4	0	3	0	2	3	5	0	6	2	62500	3.06072	20833.3	NA	NA	NA	NA	No	No	No	No	No
16	061A	1	23	Male	White	Hispanic	21.6	31	NA	1.76	1.14	3.16	3.94	3.27	15	193	NA	101	122	70	6	5	College graduate	5	6	7	5	3	3	1	0	0	2	5	0	7	4	42500	1.47672	8500	44	14	NA	NA	No	No	No	No	No
17	068A	0	19	Female	White	Hispanic	18.8	29.5	NA	0.93	0.93	1.94	4.55	4.24	66	307	46	90	113	63	2	2	College graduate	3	9	7	4	0	0	6	0	0	2	0	0	7	3	150000	7.34574	50000	27	9	NA	NA	No	No	No	No	No
18	073A	2	26	Female	White	Hispanic	22.4	31	NA	14.28	0.48	0.91	2.31	6.05	84	155	53	77	101	56	3	3	Didn't go to high school	3	5	7	7	7	4	0	3	0	3	5	4	7	3	30000	1.46915	10000	NA	NA	NA	NA	No	No	No	No	No
19	075A	0	21	Female	White	Hispanic	28.8	33.5	NA	2.54	0.8	1.09	3.39	3.54	47	152	132	65	113	68	3	3	High school graduate or GED	4	4	2	1	0	0	0	3	0	2	3	0	6	3	20500	0.833333	5125	NA	NA	NA	NA	No	No	No	No	No
20	076A	6	24	Female	White	Hispanic	33.36	38	NA	12.61	0.41	2.91	2.85	2.61	48	152	77	90	147	79	12	7	Didn't go to high school	6	3	2	2	1	0	0	0	0	0	0	0	7	3	14000	0.424757	2333.33	NA	NA	NA	NA	No	No	Yes	No	No
21	078A	0	20	Female	White	Hispanic	18.3	26.5	NA	3.61	0.53	5.22	5.38	4.03	59	59	113	85	103	71	5	5	College graduate	4	7	5	4	4	1	3	3	2	0	2	5	6	3	62500	2.54065	15625	NA	NA	NA	NA	No	No	No	No	No
22	079A	7	34	Female	White	Hispanic	33.6	40.5	NA	1.58	0.38	4.39	6.52	2.14	61	55	104	118	120	67	14	30	High school graduate or GED	2	5	5	4	0	0	0	2	0	2	0	5	5.5	3	30000	1.84729	15000	NA	NA	Antibiotics	NA	No	No	No	No	No
23	080A	1	22	Male	White	Hispanic	30.1	38	NA	6.23	1.08	3.77	6.6	3.59	34	171	105	83	117	57	1	1	High school graduate or GED	5	8	7	6	0	0	0	0	3	0	0	0	7	1	87500	3.04031	17500	34	8	NA	NA	No	No	Yes	No	No
24	082A	1	25	Female	White	Hispanic	20.7	28	NA	9	3.42	8.95	10.37	9.78	NA	NA	NA	NA	NA	NA	1	1	Some college	5	6	6	4	2	0	0	0	0	3	0	0	7	2	42500	1.47672	8500	28	8	NA	NA	No	No	No	No	No
25	083A	3	43	Male	White	Hispanic	27.34	40	0.95	26.5	0.88	3.36	4.45	3.71	29	179	133	171	155	96	1	5	Some high school	4	6	6	3	0	0	0	0	0	2	0	0	6	3	42500	1.72764	10625	35	7	NA	NA	No	No	Yes	No	No
26	084A	0	41	Female	White	Non-Hispanic	39.5	52	NA	30.13	4.08	9.9	9.77	11.05	69	230	100	122	124	83	14	28	High school graduate or GED	5	9	7	4	0	0	0	0	0	0	0	0	7.5	4	150000	5.21195	30000	38	14	NA	NA	No	No	No	No	No
27	085A	4	24	Female	White	Hispanic	22.9	28	NA	7.72	0.24	1.27	2.1	2.98	100	74	NA	90	103	60	1	5	College graduate	3	8	6	2	2	1	0	0	0	2	4	0	8	2	87500	4.28501	29166.7	37	8	NA	NA	No	No	Yes	No	No
28	087A	3	22	Female	White	Hispanic	19.3	28	NA	1.46	0.33	4.08	4.34	6.43	83	64	74	88	95	54	11	27	College graduate	4	9	7	4	0	0	0	0	0	0	0	1	6	4	150000	6.09756	37500	NA	NA	NA	NA	No	No	No	No	No
29	088A	2	27	Male	White	Hispanic	25.9	36.5	NA	2.42	0.71	3.43	3.82	3.56	51	246	131	98	131	83	1	8	High school graduate or GED	7	5	5	4	5	4	0	0	0	3	2	0	6	4	30000	0.807754	4285.71	21	8	NA	NA	No	No	No	No	No
30	089A	5	22	Female	White	Hispanic	34.5	41	NA	18.75	0.7	0.8	3.57	3.37	73	89	NA	82	117	69	2	5	College graduate	3	4	7	5	3	5	0	2	2	2	1	0	6	2	20500	1.00392	6833.33	33	6	NA	NA	No	No	Yes	No	No
31	090A	1	21	Female	White	Hispanic	29.6	36	0.84	2.6	0.87	3.49	10.32	4.65	29	60	77	96	104	59	9	10	Didn't go to high school	5	3	4	3	3	0	3	3	0	0	0	0	6	4	14000	0.486449	2800	32	13	NA	NA	No	No	No	No	No
32	092A	1	33	Female	American Indian	Hispanic	20.8	31	0.84	0.75	1	6.92	6.97	7.11	67	267	53	96	116	80	0	0	Some college	5	10	7	7	0	0	0	0	0	0	0	0	5	2	NA	NA	NA	26	6	NA	NA	No	No	No	No	No
33	094A	2	27	Female	White	Hispanic	25.16	33	0.84	26.44	0.56	2.04	6.39	3.87	63	292	116	90	106	75	6	7	High school graduate or GED	4	8	5	6	4	0	0	0	0	0	3	0	6	4	87500	3.55691	21875	26	16	NA	NA	No	No	Yes	No	No
34	096A	5	27	Female	Black	Non-Hispanic	31.1	34	NA	5.4	1.02	7.75	7.07	7.55	47	50	120	79	120	71	1	2	Some college	4	7	2	2	2	2	0	2	0	1	2	0	7	2	62500	2.54065	15625	NA	NA	NA	NA	No	No	No	No	No
35	097A	0	23	Female	White	Hispanic	26.2	35	NA	20.78	0.53	3.9	5.61	3.75	45	231	101	89	106	66	5	12	High school graduate or GED	4	5	5	6	4	4	5	1	1	4	4	1	7	1	30000	1.21951	7500	21	6	NA	NA	No	No	No	No	No
36	099A	5	20	Female	White	Hispanic	21	30	0.81	2.78	0.22	0.91	4.25	2.9	51	74	84	84	104	66	14	39	Some college	5	8	6	0	1	0	0	0	0	2	0	0	5.5	3	87500	3.04031	17500	50	22	NA	NA	No	No	No	No	No
37	101A	5	24	Female	White	Non-Hispanic	23.19	31	0.86	0.93	0.41	0.31	3.41	3.7	47	174	139	79	116	74	12	17	College graduate	2	5	7	6	5	5	5	4	0	4	5	0	5	5	30000	1.84729	15000	60	19	NA	NA	No	No	Yes	No	No
38	102A	2	28	Female	White	Hispanic	22.3	31	0.84	31.62	0.57	2.17	4.62	4.8	47	49	91	89	100	69	19	22	Some high school	2	3	6	6	5	0	0	0	0	6	6	0	8	3	14000	0.862069	7000	NA	NA	NA	NA	No	No	Yes	No	No
39	103A	3	23	Female	White	Hispanic	24.9	35	0.85	8.14	1.02	3.06	7.5	4.41	59	134	159	91	119	67	0	0	High school graduate or GED	2	5	7	7	7	6	0	7	0	7	7	0	7	1	30000	1.84729	15000	20	6	NA	NA	No	No	Yes	No	No
40	106A	1	21	Female	White	Hispanic	28.7	33.5	0.82	72.51	0.77	10	7.85	5.78	56	215	82	82	122	70	7	10	Some college	7	7	7	4	2	0	0	0	0	0	0	0	6	3	62500	1.68282	8928.57	NA	NA	NA	NA	No	No	No	No	No
41	108A	5	23	Female	White	Hispanic	20.3	28.5	0.838	1.05	0.2	0.8	2.87	4.12	47	49	77	88	102	62	6	17	Some college	3	4	4	2	2	0	0	0	0	3	0	0	8	3	20500	1.00392	6833.33	NA	NA	NA	NA	No	No	No	No	No
42	112A	1	27	Female	Asian	Non-Hispanic	21.9	30	0.81	3.31	1.52	7.49	9.89	9.08	47	186	83	73	96	64	3	5	College graduate	4	9	3	3	0	0	0	0	0	2	0	0	4	4	150000	6.09756	37500	32	6	NA	NA	No	No	No	No	No
43	116A	5	21	Female	White	Hispanic	32.2	39	0.93	28.47	0.62	1.29	2.6	3.36	85	130	75	80	107	70	3	14	College graduate	2	6	5	0	4	0	0	0	0	3	3	0	7	2	42500	2.617	21250	47	16	NA	NA	No	No	Yes	No	No
44	117A	3	29	Male	White	Hispanic	28.4	41	1.025	2.95	1.25	5.81	7.9	5.9	28	206	121	93	116	72	7	17	College graduate	2	5	2	2	0	1	0	1	0	0	0	2	7	3	30000	1.84729	15000	52	18	NA	NA	No	No	Yes	No	No
45	118A	3	21	Female	White	Hispanic	25.5	32.5	0.8	1.4	0.49	2.11	3.13	3.16	66	262	22	121	106	67	1	8	Some college	6	10	7	5	1	0	0	4	0	3	0	0	7	3	NA	NA	NA	47	12	NA	NA	No	No	Yes	No	No
46	120A	3	23	Male	Black	Hispanic	24	31	0.76	3.25	0.74	0.88	2.57	3.43	45	113	96	87	127	69	9	17	College graduate	3	6	6	5	4	4	0	0	0	4	5	0	8	4	42500	2.08129	14166.7	NA	NA	NA	NA	No	No	No	No	No
47	121A	5	24	Female	White	Hispanic	38.5	41	0.82	10.94	0.88	1.36	2.87	2.42	41	132	63	92	122	70	11	34	Some college	3	8	2	2	1	0	0	0	0	2	0	0	5	4	87500	4.28501	29166.7	45	17	NA	NA	No	No	Yes	No	No
48	122A	3	20	Female	White	Hispanic	37	40.5	0.83	48.02	0.34	0.38	4.97	5.48	71	165	71	94	115	63	0	1	College graduate	4	3	5	4	3	3	0	3	0	2	4	2	8	1	14000	0.569106	3500	30	7	NA	NA	No	No	No	No	No
49	123A	1	22	Female	White	Hispanic	23	30	0.79	0.99	0.59	1.01	4.09	3.81	79	78	116	88	120	70	3	19	High school graduate or GED	4	9	6	5	6	6	2	2	0	0	4	4	3	4	150000	6.09756	37500	59	14	NA	NA	No	No	No	No	No
50	127A	3	21	Female	White	Hispanic	27.315	32	0.842	0.69	0.59	1.01	4.09	3.81	57	99	93	91	98	59	0	0	Some college	5	6	7	4	0	0	0	0	0	0	0	0	5	4	42500	1.47672	8500	44	11	NA	NA	No	No	No	No	No
51	130A	1	38	Female	Asian	Non-Hispanic	29.5	35	0.83	2.48	1.69	1.84	3.45	3.86	54	136	28	91	126	88	2	2	Some college	6	7	4	4	0	0	0	0	0	1	0	0	4.5	4	62500	1.89624	10416.7	31	12	NA	NA	No	No	Yes	No	No
52	132A	2	30	Female	White	Hispanic	30.7	38.5	0.88	7.78	5.11	7.71	9.7	10.75	68	108	62	95	112	68	9	20	College graduate	2	6	5	3	0	0	0	0	0	0	0	0	7	3	42500	2.617	21250	39	14	NA	NA	No	No	No	No	No
53	135A	1	20	Female	White	Hispanic	19.4	29.5	NA	1.52	0.88	2.2	7.97	3.49	42	62	85	96	113	70	2	0	Some college	4	5	5	5	5	4	0	4	0	3	3	3	7	3	30000	1.21951	7500	33	6	NA	NA	No	No	No	No	No
54	136A	3	31	Male	White	Hispanic	28.5	33	0.85	0.33	2	4.97	7.42	6.07	50	94	65	99	118	60	0	12	Some college	2	10	4	3	0	0	0	0	0	3	6	3	9	1	NA	NA	NA	24	13	NA	NA	No	No	No	No	No
55	137A	4	36	Female	White	Non-Hispanic	34.6	42	0.98	18.27	0.91	1.91	7.29	5.35	54	229	68	82	119	81	1	4	Some college	4	7	6	2	0	0	0	0	0	0	3	0	8	4	62500	2.54065	15625	24	8	NA	NA	No	No	Yes	No	No
56	139A	7	29	Female	American Indian	Hispanic	28.9	35	0.79	18.99	0.36	0.47	3.23	4.32	67	89	57	84	105	62	14	27	Some high school	6	5	7	5	4	0	0	0	0	0	0	0	6	3	30000	0.910194	5000	54	23	NA	NA	No	No	No	No	No
57	142A	1	23	Female	White	Hispanic	20.7	28	0.82	1.23	1.79	4.49	7.26	4.59	89	45	NA	115	112	67	0	0	High school graduate or GED	6	10	6	6	4	0	0	4	0	3	6	0	6	3	NA	NA	NA	24	6	NA	NA	No	No	No	No	No
58	143A	4	26	Female	White	Hispanic	27.8	37	0.86	2.48	0.59	2.27	5.04	5.03	74	72	74	94	104	60	5	11	College graduate	7	7	4	4	0	0	0	0	0	1	4	0	7	3	62500	1.68282	8928.57	32	6	NA	NA	No	No	No	No	No
59	144A	1	22	Female	White	Hispanic	31.7	36.5	0.82	15.89	0.59	2.27	5.04	5.03	65	229	81	79	111	67	0	6	Some college	2	6	4	3	0	0	0	0	0	0	5	0	6	2	42500	2.617	21250	NA	NA	NA	NA	No	No	No	No	No
60	147A	4	23	Female	White	Hispanic	31.7	42	0.95	9.39	1.42	2.32	2.61	3.39	48	155	89	105	107	66	2	3	Some college	3	6	3	4	3	0	0	0	0	0	3	0	9	2	42500	2.08129	14166.7	43	11	NA	NA	No	No	Yes	No	No
61	148A	5	33	Female	White	Hispanic	24.4	24.4	NA	3.31	0.43	4.19	4.95	6.43	45	123	143	79	108	71	2	2	Some college	5	8	7	6	2	0	0	0	0	5	0	0	5.5	3	87500	3.04031	17500	23	12	NA	NA	No	No	No	No	No
62	149A	6	26	Female	White	Hispanic	24.305	34.5	0.89	3.01	0.5	1.3	6.06	4.4	35	131	128	88	109	63	16	35	College graduate	3	2	6	3	0	0	0	5	0	2	0	0	4	4	8500	0.416259	2833.33	54	24	NA	NA	No	No	Yes	No	No
63	150A	0	21	Female	White	Hispanic	28.3	41	NA	3.85	0.44	2.36	5.3	4.33	51	99	62	118	120	54	13	30	High school graduate or GED	4	10	3	3	0	4	0	0	0	2	0	2	7	3	NA	NA	NA	46	22	NA	NA	No	No	No	No	No
64	151A	6	40	Female	White	Hispanic	36.8	45	NA	28.58	1.28	6.06	8.85	8.77	31	193	113	112	127	86	16	20	Some high school	3	4	1	2	0	0	0	0	0	1	0	0	7	4	20500	1.00392	6833.33	39	19	NA	NA	No	No	No	No	No
65	154A	3	20	Male	Black	Hispanic	23.8	32	NA	0.93	2.25	3.7	5.58	6.05	51	232	91	98	122	72	4	5	Some college	5	7	3	4	4	2	1	0	0	0	4	0	7	3	62500	2.17165	12500	24	7	NA	NA	No	No	No	No	No
66	155A	1	20	Female	White	Hispanic	21.8	27	NA	0.39	2.74	4.17	6.99	9.95	58	50	75	80	109	56	4	4	Some college	5	3	4	3	0	0	0	4	0	4	5	0	7	1	14000	0.486449	2800	22	11	NA	NA	No	No	No	No	No
67	157A	0	25	Female	White	Hispanic	26.34	33	NA	1.11	0.99	2.02	7.21	3.36	52	64	63	84	107	72	2	1	Some college	5	5	7	4	5	0	3	0	0	4	5	3	7	4	30000	1.04239	6000	27	12	NA	NA	No	No	No	No	No
68	158A	5	37	Male	White	Hispanic	24.5	35.5	NA	1.88	0.95	1.42	4.74	7.55	57	221	91	95	125	82	0	0	Didn't go to high school	2	6	7	4	5	2	5	2	2	3	5	2	7	1	42500	2.617	21250	NA	NA	NA	NA	No	No	No	No	No
69	160A	3	20	Female	White	Hispanic	21.7	27	NA	5.82	0.49	2.05	3.75	4.99	73	85	95	80	117	67	6	48	College graduate	3	4	6	6	0	5	0	0	0	4	3	0	8	1	20500	1.00392	6833.33	47	19	NA	NA	No	No	Yes	No	No
70	161A	3	20	Female	Asian	Non-Hispanic	22.5	32	NA	1.35	0.82	2.95	4.73	4.96	40	45	NA	87	126	74	12	28	Some college	5	10	2	2	2	0	0	0	0	1	0	0	6	4	NA	NA	NA	NA	NA	NA	NA	No	No	Yes	No	No
71	163A	7	31	Female	White	Hispanic	27.5	35.5	NA	12.07	1.09	3.69	3.71	7.21	56	86	98	91	131	87	3	1	College graduate	8	4	4	5	0	0	0	0	0	0	0	0	5	4	20500	0.496128	2562.5	32	8	NA	NA	No	No	No	No	No
72	165A	0	50	Female	Asian	Non-Hispanic	24.2	32	NA	4.09	0.25	0.58	3.91	4.34	83	390	74	98	110	78	0	3	High school graduate or GED	5	6	4	3	0	0	0	0	0	1	0	1	5	4	42500	1.47672	8500	26	10	NA	NA	No	No	No	No	No
73	166A	3	20	Female	White	Hispanic	22.3	35	NA	3.31	1.15	3.27	5.63	5.33	39	49	128	87	101	61	0	0	Some high school	4	4	4	4	4	0	0	4	0	0	5	3	8	2	20500	0.833333	5125	29	6	NA	NA	No	No	No	No	No
74	168A	3	22	Female	White	Hispanic	17.1	24	NA	2.72	0.89	2.06	3.06	4.41	75	96	53	82	108	68	2	4	High school graduate or GED	3	6	6	4	0	0	0	0	0	0	0	0	7	2	42500	2.08129	14166.7	NA	NA	NA	NA	No	No	No	No	No
75	169A	0	27	Female	White	Hispanic	41.67	52.5	NA	49.45	0.92	2.08	5.67	5.63	39	208	138	95	133	83	3	4	Some college	3	5	7	5	4	4	4	3	0	3	3	3	6	2	30000	1.46915	10000	22	8	NA	NA	No	No	Yes	No	No
76	171A	8	20	Female	White	Hispanic	24	28.5	NA	8.26	0.61	0.93	2.86	4.25	66	62	52	91	124	72	3	7	College graduate	2	6	5	5	6	6	0	4	0	5	6	0	8	2	42500	2.617	21250	50	8	NA	NA	No	No	Yes	No	No
77	172A	0	22	Female	White	Hispanic	24.4	34	NA	13.27	0.38	0.91	6.58	2.85	56	229	162	81	140	109	12	10	Didn't go to high school	7	8	7	7	3	1	0	0	0	6	5	0	5	4	87500	2.35595	12500	NA	NA	NA	NA	No	No	No	No	No
78	173A	1	25	Female	White	Hispanic	22.1	28.5	NA	17.44	0.47	1.07	3.59	2.12	48	218	NA	81	139	93	4	7	Some college	2	6	4	3	1	0	0	1	0	3	0	0	6	3	42500	2.617	21250	43	13	NA	NA	No	No	No	No	Yes
79	175A	1	25	Female	White	Hispanic	26.17	34.5	NA	13.15	0.79	3.37	3.37	4.83	27	57	104	91	114	74	0	0	High school graduate or GED	3	9	3	2	0	0	0	3	0	0	3	0	8	2	150000	7.34574	50000	NA	NA	NA	NA	No	No	No	No	No
80	176A	0	22	Female	White	Hispanic	26.7	36.5	NA	31.51	0.81	1.92	3.66	5.21	34	82	95	89	116	71	3	8	Some college	5	7	5	4	0	0	0	0	0	3	0	0	6	4	62500	2.17165	12500	43	12	NA	NA	No	No	No	No	No
81	178A	0	40	Female	White	Hispanic	30.1	38	NA	7.31	0.62	2.26	6.31	3.16	48	366	115	86	121	83	1	9	Some college	5	9	7	6	2	0	0	0	0	1	1	0	8	2	150000	5.21195	30000	NA	NA	NA	NA	No	No	Yes	No	No
82	179A	1	31	Male	Black	Non-Hispanic	28.2	38	NA	15.71	0.93	0.94	3.81	4.17	36	177	142	90	124	81	2	0	College graduate	2	10	5	3	3	0	0	4	0	2	2	2	7	1	NA	NA	NA	21	6	NA	NA	No	No	No	No	No
83	180A	0	25	Female	White	Hispanic	32	39	NA	8.14	0.31	0.66	4.45	4.64	51	290	174	88	126	78	0	2	Some college	2	6	5	4	4	0	0	0	0	3	2	0	6	2	42500	2.617	21250	38	6	NA	NA	No	No	No	No	No
84	185A	5	26	Female	White	Hispanic	26.2	31	NA	0.39	0.63	1.57	8.46	4.52	73	96	147	84	116	68	14	45	High school graduate or GED	3	7	5	6	5	0	4	0	0	1	2	0	6	2	62500	3.06072	20833.3	42	21	NA	NA	No	No	No	No	No
85	187A	0	20	Male	White	Hispanic	18.4	29	NA	0.03	1.38	6.15	6.63	4.64	43	100	98	87	114	71	2	2	High school graduate or GED	3	6	4	2	3	0	0	0	0	0	2	0	6	3	42500	2.08129	14166.7	44	11	NA	NA	No	No	No	No	No
86	188A	2	21	Female	White	Hispanic	22.76	28	NA	1.29	0.32	0.64	4.89	5.6	61	115	86	106	111	67	0	0	College graduate	NA	NA	NA	NA	NA	NA	NA	NA	NA	NA	NA	NA	NA	NA	NA	NA	NA	27	6	NA	NA	No	No	No	No	No
87	189A	0	21	Male	White	Hispanic	25.1	36.5	NA	10.7	0.57	3.47	4.69	4.64	44	154	93	91	133	84	2	12	Some high school	3	10	5	5	2	0	0	3	0	5	0	0	9	2	NA	NA	NA	25	15	NA	NA	No	No	No	No	No
88	191A	0	23	Male	White	Hispanic	29.8	39	NA	9.69	1.01	9.68	16.41	3.15	35	99	58	93	135	84	3	2	Some high school	4	10	4	0	0	0	4	0	0	0	0	0	6	4	NA	NA	NA	NA	NA	NA	NA	No	No	No	No	No
89	193A	8	35	Female	White	Hispanic	27.7	35.5	NA	46.41	0.92	1.43	5.28	5.62	72	56	122	97	135	82	15	14	Didn't go to high school	4	5	5	5	3	0	0	2	0	2	0	0	7	5	30000	1.21951	7500	59	20	NA	NA	No	No	No	No	No
90	196A	1	28	Female	White	Non-Hispanic	23.1	32	NA	1.94	1.69	4.98	6.17	4.82	75	84	80	84	113	62	5	26	College graduate	3	7	5	5	4	0	0	0	0	4	4	0	7	2	62500	3.06072	20833.3	NA	NA	NA	Immunosuppressants	No	No	No	No	No
91	197A	5	24	Female	White	Hispanic	22.8	31	NA	8.14	2.24	5.67	5.98	9.45	83	139	61	106	103	88	5	2	College graduate	5	10	5	4	4	1	0	2	0	2	5	5	7	5	NA	NA	NA	NA	NA	NA	NA	No	No	No	No	No
92	199A	1	22	Female	White	Hispanic	25.4	34	0.82	8.02	0.47	4	3.76	3.28	59	73	59	86	112	65	5	14	High school graduate or GED	4	10	5	3	2	0	0	2	0	1	3	1	6	4	NA	NA	NA	NA	NA	NA	NA	No	No	No	No	No
93	201A	5	27	Female	White	Hispanic	29.8	38	NA	0.93	0.98	1.94	2.59	2.22	52	261	80	95	119	72	2	5	High school graduate or GED	3	4	3	2	4	4	0	0	3	0	0	0	8	3	20500	1.00392	6833.33	23	8	NA	NA	No	No	No	No	No
94	202A	2	38	Female	White	Hispanic	24.9	33.5	NA	4.21	0.25	0.17	1.85	3.01	56	148	169	95	127	83	0	6	High school graduate or GED	4	9	4	5	5	0	0	0	0	4	5	0	6	2	150000	6.09756	37500	40	8	NA	NA	No	No	No	No	No
95	203A	3	32	Female	White	Hispanic	27.9	35	NA	3.67	0.71	2.07	4	7.69	47	127	91	80	99	64	2	3	Some college	4	7	5	6	4	0	0	0	0	0	0	0	5	4	62500	2.54065	15625	25	7	NA	NA	No	No	No	No	No
96	205A	5	36	Female	White	Non-Hispanic	20.65	27	NA	0.33	0.53	2.6	4.52	5.91	51	90	86	124	112	76	2	4	College graduate	1	5	7	4	0	4	0	4	0	0	5	0	4	3	30000	2.48756	30000	NA	NA	NA	NA	No	No	No	No	No
97	206A	2	27	Female	White	Hispanic	34.3	42	NA	13.98	0.54	1.21	2.8	3.82	43	99	75	104	107	68	3	5	Some college	5	4	4	3	0	0	4	0	0	0	2	0	6	4	20500	0.7123	4100	42	9	NA	NA	No	No	No	No	No
98	207A	2	24	Male	White	Hispanic	24.71	32	NA	0.39	0.75	2.3	6.97	4.91	69	93	119	86	142	84	0	0	College graduate	3	7	2	2	2	0	2	2	0	2	7	0	7	2	62500	3.06072	20833.3	20	6	NA	NA	No	No	No	No	No
99	208A	3	28	Female	White	Hispanic	25.6	35.6	0.86	2.42	1.5	4.64	5.89	6.19	47	86	141	80	105	62	6	7	Some college	3	5	6	4	3	0	0	0	0	0	0	0	8	3	30000	1.46915	10000	43	14	NA	NA	No	No	No	No	No
100	209A	2	21	Female	White	Hispanic	36	32	NA	6.17	0.3	1.19	2.9	2.81	71	262	72	82	104	61	4	9	College graduate	4	9	6	5	5	1	0	0	0	0	5	1	6	3	150000	6.09756	37500	NA	NA	NA	NA	No	No	Yes	No	No
101	210A	4	20	Female	White	Hispanic	19.3	26.5	NA	1.35	0.62	0.92	5.29	3.27	58	216	73	80	98	59	3	7	Some high school	4	5	7	7	5	0	0	2	0	4	5	0	7	2	30000	1.21951	7500	39	9	NA	NA	No	No	No	No	No
102	211A	1	24	Female	White	Hispanic	24.9	30	NA	14.46	0.51	0.85	6.24	3.53	32	108	83	92	130	72	0	0	Some college	6	4	3	3	3	0	0	0	0	2	0	0	7	3	20500	0.621966	3416.67	36	13	NA	NA	NA	NA	NA	NA	NA
103	214A	3	21	Female	White	Hispanic	24	33	NA	6.77	2.26	6.11	5.76	2.52	66	59	98	78	109	63	NA	51	Didn't go to high school	2	2	3	3	2	4	0	2	0	0	0	3	6	3	8500	0.523399	4250	48	23	Antibiotics	NA	No	No	No	No	No
104	215A	0	20	Female	White	Hispanic	32.5	43	NA	4.86	2.01	5.83	5.85	8.29	56	165	101	83	155	100	8	11	High school graduate or GED	3	10	2	2	1	0	0	3	0	0	1	0	5	3	NA	NA	NA	NA	NA	NA	NA	No	No	No	No	No
105	217A	1	22	Female	White	Hispanic	35.22	42	NA	21.01	0.41	0.44	2.98	3.61	63	114	81	91	116	72	9	10	Some college	5	10	6	5	0	0	0	0	0	3	3	0	6	4	NA	NA	NA	NA	NA	NA	NA	No	No	No	No	No
106	218A	6	27	Male	White	Hispanic	25.212	34.5	0.908	3.73	0.44	0.38	4.43	4.46	71	100	84	111	126	78	1	2	High school graduate or GED	5	7	7	6	4	0	0	0	0	0	6	0	6	2	62500	2.17165	12500	23	12	NA	NA	No	No	No	No	No
107	220A	3	22	Female	White	Hispanic	51.9	55	0.87	29.3	0.65	1.09	7.75	8.2	35	102	104	101	139	81	9	15	College graduate	3	6	5	5	2	0	0	0	0	2	0	0	6	3	42500	2.08129	14166.7	35	15	NA	NA	No	No	Yes	No	No
108	222A	1	21	Male	White	Hispanic	38.5	49.5	1.01	3.67	0.57	4.05	5.95	5.39	30	105	106	93	135	83	6	22	High school graduate or GED	5	10	4	3	1	0	4	0	0	4	4	0	5	5	NA	NA	NA	35	20	NA	NA	No	No	No	No	No
109	223A	9	36	Male	White	Hispanic	25.7	37	NA	1.64	0.48	1.43	3.39	3.95	46	55	94	109	117	78	11	14	Some college	3	7	7	7	7	7	0	7	0	5	7	6	5	4	62500	3.06072	20833.3	63	16	Antibiotics	NA	No	No	Yes	No	No
110	224A	3	51	Female	White	Hispanic	23.4	29.5	NA	0.69	0.64	1.63	3.72	4.18	80	78	170	95	126	79	9	16	Didn't go to high school	5	9	5	4	5	2	0	0	0	4	4	0	7	1	150000	5.21195	30000	NA	NA	NA	NA	No	No	No	No	No
111	225A	1	36	Female	White	Hispanic	23.6	32.5	NA	1.58	2.02	4.88	5.05	6.73	81	57	77	122	97	66	2	7	Some high school	5	5	7	4	4	0	0	0	0	0	4	0	8	2	30000	1.04239	6000	NA	NA	NA	NA	No	No	No	No	No
112	227A	1	29	Female	White	Non-Hispanic	35.01	41	0.89	7.37	0.95	3.66	6.17	6.03	39	105	83	90	106	66	9	22	College graduate	3	7	7	4	4	4	0	0	1	7	4	0	4	5	62500	3.06072	20833.3	50	17	NA	NA	No	No	Yes	No	No
113	228A	3	30	Female	White	Non-Hispanic	28.2	36	0.83	2.42	1.32	7.61	8.05	8.82	60	66	122	76	126	79	12	29	College graduate	2	6	5	5	3	0	3	0	0	2	0	2	6	4	42500	2.617	21250	NA	NA	NA	NA	NA	NA	NA	NA	NA
114	230A	1	21	Male	White	Hispanic	21.8	32	0.94	3.19	0.85	0.56	5.96	5.22	52	140	102	84	98	62	6	8	Some college	5	6	7	7	7	6	7	7	0	0	1	0	7	4	42500	1.47672	8500	36	6	NA	NA	No	No	No	No	No
115	232A	1	20	Female	White	Hispanic	21.8	29.5	0.76	1.7	1.09	2.11	3.42	5.71	61	368	21	80	97	59	8	22	Some college	5	7	1	1	0	0	0	0	0	1	2	2	8	2	62500	2.17165	12500	41	12	Antibiotics	NA	No	No	No	No	No
116	233A	7	23	Male	White	Hispanic	30.966	39	1.03	10.29	2.69	0.98	4.29	3.94	62	136	71	84	132	80	9	29	High school graduate or GED	4	8	5	3	4	0	0	0	0	1	6	0	5	4	87500	3.55691	21875	38	16	NA	NA	No	No	No	No	No
117	234A	5	28	Female	White	Hispanic	28.8	38	0.9	2.89	1.33	5.33	5.45	7.36	43	134	99	96	101	68	2	4	Some high school	5	6	5	5	0	0	0	0	0	0	0	0	6	2	42500	1.47672	8500	39	15	NA	NA	NA	NA	NA	NA	NA
118	237A	8	30	Female	White	Hispanic	24.4	31.5	0.79	2.06	1.33	2.47	6.81	7.76	47	116	96	92	103	69	11	2	Some high school	4	7	2	2	2	0	0	0	0	2	1	0	5	4	62500	2.54065	15625	31	11	NA	NA	No	No	Yes	No	No
119	239A	0	49	Female	Asian	Non-Hispanic	20.5	30.5	0.82	0.87	0.96	3.13	3.03	4.81	81	185	69	83	100	60	15	45	College graduate	2	10	5	6	0	0	0	0	0	0	0	0	6	3	NA	NA	NA	44	24	NA	NA	NA	NA	NA	NA	NA
120	240A	3	27	Female	White	Hispanic	18.2	27.5	0.85	1.58	0.74	2.53	5.12	6.31	55	101	99	100	105	73	3	13	College graduate	3	4	3	2	0	0	0	0	0	0	0	0	6	5	20500	1.00392	6833.33	42	14	NA	NA	NA	NA	NA	NA	NA
121	241A	1	24	Female	White	Hispanic	20.4	25.5	0.85	1.58	0.37	1.44	8.92	7.8	74	101	83	86	102	67	0	7	Some college	5	10	7	5	2	0	0	0	0	4	3	0	8	2	NA	NA	NA	21	6	NA	NA	No	No	No	No	No
122	242A	4	19	Female	White	Hispanic	17.5	27	0.82	2.66	2.22	2.03	5.02	3.78	54	98	97	80	88	56	5	8	High school graduate or GED	8	10	4	4	0	3	0	0	0	5	4	0	5	2	NA	NA	NA	NA	NA	NA	NA	No	No	No	No	No
123	243A	5	21	Female	White	Hispanic	22.172	31	0.849	0.51	2.75	8.4	8.3	10.12	48	76	70	86	102	63	12	50	Didn't go to high school	5	5	6	2	0	0	0	0	0	0	0	0	4	5	30000	1.04239	6000	51	23	NA	NA	No	No	No	No	No
124	244A	1	29	Female	White	Hispanic	37.1	41	NA	46.05	1.82	4.44	6.41	5.95	59	149	66	95	115	71	4	4	College graduate	4	6	5	5	4	3	4	3	0	2	4	3	6	2	42500	1.72764	10625	NA	NA	NA	Immunosuppressants	No	No	Yes	No	No
125	245A	9	41	Female	White	Hispanic	29.495	37.5	0.892	3.61	2.9	7.82	9.48	7.24	62	141	147	93	104	68	8	20	Didn't go to high school	2	7	7	0	0	0	0	0	0	2	1	0	6	4	62500	3.84852	31250	NA	NA	NA	NA	No	No	Yes	No	No
126	250A	3	29	Female	White	Non-Hispanic	20.2	27.5	0.77	1.17	1.38	5.09	4.79	5.73	46	69	76	90	108	70	0	0	Some college	5	3	7	2	2	0	0	0	0	0	0	2	6.5	1	14000	0.486449	2800	14	6	NA	NA	No	No	No	No	No
127	251A	0	26	Female	American Indian	Hispanic	21.7	29.5	0.83	14.58	1.83	3.95	4.32	5.33	41	111	93	88	96	61	2	4	Some high school	4	8	2	2	1	0	1	0	0	1	1	0	10	1	87500	3.55691	21875	40	7	NA	NA	No	No	No	No	No
128	252A	3	22	Female	White	Hispanic	27.3	33.5	0.79	3.31	1.25	2.11	3.62	3.95	74	102	130	81	116	75	5	27	Some college	5	6	7	7	2	0	0	0	0	0	2	0	5	2	42500	1.47672	8500	35	9	NA	NA	No	No	No	No	No
129	255A	3	22	Female	American Indian	Hispanic	24.05	33.5	0.82	17.5	0.93	2.12	5.94	5.15	60	118	101	84	109	67	6	11	Some college	2	6	7	6	2	0	0	6	0	2	0	0	6	4	42500	2.617	21250	38	12	NA	NA	No	No	No	No	No
130	256A	0	22	Female	White	Hispanic	20.1	27	NA	1.76	1.95	1.68	6.21	6.16	71	82	86	89	110	69	0	4	College graduate	4	8	7	4	1	0	0	2	0	2	5	0	7	2	87500	3.55691	21875	39	7	NA	NA	No	No	Yes	No	No
131	257A	0	28	Female	White	Hispanic	31.4	39	NA	23.88	1.59	2.38	3.89	4.78	37	360	145	110	117	78	3	1	Some college	3	5	7	4	3	0	4	0	0	4	0	0	6	4	30000	1.46915	10000	42	13	NA	NA	No	No	No	No	No
132	258A	1	41	Female	White	Hispanic	18.3	25.5	0.68	1.23	2.1	5.19	5.73	8.09	55	93	97	85	101	65	4	12	High school graduate or GED	4	7	1	2	0	3	0	0	0	1	0	1	6	5	62500	2.54065	15625	NA	NA	NA	NA	No	No	No	No	No
133	261A	2	26	Male	White	Hispanic	29.1	39.5	NA	2.54	2.02	5.78	8.41	6.45	52	216	153	93	134	71	2	3	College graduate	3	4	5	4	1	0	0	0	0	0	0	0	5	4	20500	1.00392	6833.33	30	11	NA	NA	No	No	No	No	No
134	264A	3	28	Female	White	Hispanic	24.3	34	NA	4.86	0.89	3.03	5.75	6.43	53	89	57	81	113	70	2	9	Some high school	4	8	7	2	0	0	0	0	0	2	0	0	5.5	4	87500	3.55691	21875	53	13	NA	NA	No	No	Yes	No	No
135	265A	2	20	Female	White	Hispanic	24.18	31.5	NA	3.61	0.61	1.31	6.78	4.14	52	86	111	86	98	57	8	25	High school graduate or GED	3	7	2	3	2	0	0	0	0	1	5	0	6	4	62500	3.06072	20833.3	39	14	NA	NA	No	No	No	No	No
136	269A	1	20	Male	Asian	Hispanic	31.8	39	0.87	10.52	5.25	7.93	8.19	3.2	29	135	127	89	144	81	9	33	College graduate	9	1	6	6	4	0	4	4	0	5	6	0	5	4	2500	0.0605034	277.778	14	6	NA	NA	No	No	No	No	No
137	272A	0	23	Female	American Indian	Hispanic	24.6	29.5	0.72	0.75	8.66	23.55	25.42	29.46	69	71	81	95	108	74	10	7	Some college	4	10	6	4	1	0	0	0	0	2	3	0	5	3	NA	NA	NA	48	14	NA	NA	No	No	No	No	No
138	274A	1	26	Male	White	Hispanic	31.448	33	0.795	5.76	1.44	3.26	4.54	4.58	38	129	152	91	129	74	2	4	Some college	5	9	4	4	2	0	0	0	0	3	0	0	6	4	150000	5.21195	30000	NA	NA	Antibiotics	NA	No	No	No	No	No
139	275A	0	22	Female	Black	Non-Hispanic	27.3	33.5	0.84	4.33	1.94	3.04	5.12	5.77	67	107	81	79	110	69	3	11	Some college	3	4	7	5	4	0	3	0	0	1	2	0	6	2	20500	1.00392	6833.33	NA	NA	NA	NA	No	No	No	No	No
140	276A	3	27	Female	White	Hispanic	28.371	35	0.874	2.95	1.53	4.58	5.63	6.17	27	143	124	81	111	65	12	30	Some college	4	5	7	7	4	0	0	0	3	3	2	0	6	4	30000	1.21951	7500	46	18	NA	NA	No	No	No	No	No
141	280A	1	21	Female	Black	Non-Hispanic	18.58	28.5	0.803	3.73	1.38	1.92	4.31	5.94	57	67	42	75	95	54	3	9	College graduate	4	8	7	5	3	0	0	0	0	0	5	4	7	4	87500	3.55691	21875	50	16	NA	NA	No	No	No	No	No
142	281A	2	28	Female	White	Hispanic	24.14	33	NA	2.84	0.82	0.79	7.48	6.06	50	203	20	103	101	60	3	4	Some college	4	5	6	5	0	0	0	0	3	3	4	3	7	3	30000	1.21951	7500	NA	NA	NA	NA	No	No	No	No	No
143	282A	4	27	Female	White	Hispanic	20.4	30	NA	0.99	0.89	1.87	3.1	3.83	57	77	56	98	100	61	16	18	Some college	4	6	5	4	3	0	0	0	0	0	5	0	5	5	42500	1.72764	10625	NA	NA	NA	NA	No	No	No	No	No
144	283A	1	21	Female	White	Hispanic	31.3	34	NA	2.48	1.7	5.03	5.76	6.3	55	83	62	93	126	82	18	39	Didn't go to high school	6	5	2	2	2	0	2	0	0	1	2	0	6	4	30000	0.910194	5000	15	21	NA	NA	No	No	No	No	No
145	284A	3	25	Female	White	Hispanic	25.2	34	NA	37.11	1.24	4.71	5.18	5.68	75	319	34	87	107	66	2	2	Some college	3	8	6	5	5	0	0	3	0	0	3	4	7	2	87500	4.28501	29166.7	30	9	NA	NA	No	No	No	No	No
146	285A	4	21	Female	White	Hispanic	31.2	37.5	NA	2.72	1.35	2.22	4.77	6.65	64	76	81	87	122	76	16	29	College graduate	4	7	3	3	3	3	1	1	1	3	3	3	6	5	62500	2.54065	15625	NA	NA	NA	NA	No	No	No	No	No
147	286A	4	29	Female	White	Hispanic	35.8	42	NA	14.88	1.75	2.22	5.39	4.83	39	329	54	102	142	95	14	37	Some college	3	6	7	4	0	0	0	0	0	0	0	0	6	4	42500	2.08129	14166.7	NA	NA	NA	NA	No	No	No	No	No
148	287A	1	24	Female	White	Non-Hispanic	21.3	27.5	0.72	4.21	1.1	2.36	5.6	6.91	66	364	86	81	103	67	0	0	Some college	2	10	7	5	0	0	0	0	0	7	0	0	6	2	NA	NA	NA	23	7	NA	NA	No	No	No	No	No
149	288A	3	25	Female	White	Hispanic	25.7	32	0.84	3.01	0.54	6.52	15.74	5.96	82	70	67	95	100	61	8	10	Some high school	3	2	7	7	5	0	0	0	0	2	0	0	7	1	8500	0.416259	2833.33	23	10	NA	NA	No	No	No	No	No
150	291A	1	23	Female	White	Hispanic	24.8	31	0.76	0.39	0.96	2.1	6.14	4.66	49	81	66	90	114	66	8	29	College graduate	3	10	5	4	2	0	0	5	0	0	4	0	5	4	NA	NA	NA	41	19	NA	NA	No	No	No	No	No
[truncated: 49 more columns]

## Sheet: OTU Table
#OTU ID	1	2	3	4	5	6	7	8	9	10	11	12	13	14	15	16	17	18	19	20	21	22	23	24	25	26	27	28	29	30	31	32	33	34	35	36	37	38	39	40	41	42	43	44	45	46	47	48	49
k__Bacteria;__;__;__;__;__	0	0	0	0	0	0	0	0	0	0	0	0	0	0	0	0	0	0	0	0	0	0	0	2	0	2	0	0	0	0	0	0	0	0	0	0	0	0	0	0	0	0	0	0	0	0	0	0	0
k__Bacteria;p__;c__;o__;f__;g__	0	0	0	0	0	0	0	0	0	0	0	0	0	0	0	0	0	0	0	0	0	0	0	0	0	2	0	0	0	0	0	0	0	0	0	0	0	0	2	0	0	0	0	0	0	0	0	0	0
k__Bacteria;p__Actinobacteria;c__Actinobacteria;o__Actinomycetales;f__Actinomycetaceae;g__Actinomyces	0	0	0	0	0	0	0	0	0	0	0	0	0	0	0	0	0	0	0	0	0	3	0	0	0	0	0	0	0	0	0	0	0	0	0	0	0	0	0	0	0	0	0	2	0	0	0	0	0
k__Bacteria;p__Actinobacteria;c__Actinobacteria;o__Actinomycetales;f__Microbacteriaceae;g__Leucobacter	0	0	0	0	0	0	0	0	0	0	0	0	0	0	0	0	0	0	0	0	0	0	0	0	0	0	0	0	0	0	0	0	0	0	0	0	0	0	0	0	0	0	0	0	0	0	0	0	0
k__Bacteria;p__Actinobacteria;c__Actinobacteria;o__Bifidobacteriales;f__Bifidobacteriaceae;g__Bifidobacterium	112	0	243	0	440	617	1977	1233	2515	6943	3918	24	4641	106	2081	0	4711	445	886	940	775	12	201	506	105	795	92	308	60	0	1988	1267	31	3417	215	238	1588	664	2156	873	905	171	81	251	0	0	0	0	1198
k__Bacteria;p__Actinobacteria;c__Actinobacteria;o__Bifidobacteriales;f__Bifidobacteriaceae;g__Gardnerella	0	0	0	0	0	0	0	0	0	0	0	0	0	0	0	0	0	0	0	0	0	0	0	0	0	0	0	0	0	0	0	0	0	0	0	0	0	0	0	0	0	0	0	0	0	0	0	0	0
k__Bacteria;p__Actinobacteria;c__Coriobacteriia;o__Coriobacteriales;f__Coriobacteriaceae;g__	88	0	0	0	6	15	0	0	0	0	0	2	0	15	0	0	0	0	0	0	14	12	0	0	0	31	0	5	0	0	0	0	0	5	11	0	0	0	0	0	0	0	0	7	0	0	0	0	0
k__Bacteria;p__Actinobacteria;c__Coriobacteriia;o__Coriobacteriales;f__Coriobacteriaceae;g__Adlercreutzia	0	0	0	0	0	0	0	0	0	0	0	0	0	0	0	0	0	0	0	0	0	0	0	0	0	0	0	0	0	0	0	0	0	0	0	0	0	0	0	0	0	0	0	0	0	0	0	0	0
k__Bacteria;p__Actinobacteria;c__Coriobacteriia;o__Coriobacteriales;f__Coriobacteriaceae;g__Atopobium	0	0	0	0	0	0	0	0	0	0	0	0	0	0	0	0	0	0	0	0	0	0	0	0	0	0	0	0	0	0	0	0	0	0	0	0	0	0	0	0	0	0	0	0	0	0	0	0	0
k__Bacteria;p__Actinobacteria;c__Coriobacteriia;o__Coriobacteriales;f__Coriobacteriaceae;g__Collinsella	0	0	0	0	0	0	40	37	0	78	0	0	0	5	0	0	24	0	0	6	5	54	11	3	0	90	0	6	13	0	17	10	159	102	20	0	6	8	75	0	0	0	0	15	910	200	0	0	0
k__Bacteria;p__Actinobacteria;c__Coriobacteriia;o__Coriobacteriales;f__Coriobacteriaceae;g__Eggerthella	0	0	14	0	0	0	0	0	0	0	0	0	0	5	0	0	0	0	3	0	0	0	0	0	0	0	0	0	0	0	0	13	14	0	0	10	0	0	0	0	0	0	0	0	19	0	0	7	0
k__Bacteria;p__Actinobacteria;c__Coriobacteriia;o__Coriobacteriales;f__Coriobacteriaceae;g__Slackia	0	0	0	0	0	0	0	0	0	0	0	0	0	0	0	0	0	0	0	0	0	0	0	0	0	0	0	0	0	0	0	0	0	0	0	0	0	0	3	0	0	0	0	0	0	0	0	0	0
k__Bacteria;p__Bacteroidetes;__;__;__;__	0	0	0	0	0	0	0	0	0	0	0	18	0	0	0	0	0	0	0	0	0	0	0	0	0	0	0	0	0	0	0	0	0	0	0	102	0	0	0	0	0	0	0	4	0	0	0	0	0
k__Bacteria;p__Bacteroidetes;c__Bacteroidia;o__Bacteroidales;__;__	0	0	0	0	0	0	0	6	0	0	0	0	0	0	0	0	0	0	0	0	0	2	0	0	0	0	0	0	0	0	0	0	0	0	0	0	0	0	0	0	0	0	32	0	0	0	0	0	0
k__Bacteria;p__Bacteroidetes;c__Bacteroidia;o__Bacteroidales;f__;g__	0	0	0	0	0	0	0	0	0	0	0	0	0	0	0	0	0	0	0	0	0	0	0	0	0	0	0	0	0	0	0	0	0	0	0	0	0	0	0	0	0	0	0	0	0	0	0	0	0
k__Bacteria;p__Bacteroidetes;c__Bacteroidia;o__Bacteroidales;f__Bacteroidaceae;g__Bacteroides	5757	1551	4125	23589	29967	21301	12237	19958	7087	19211	10992	6004	18297	14158	33549	30449	14778	11416	16102	2003	4764	5846	16076	12488	26092	832	17161	6744	526	10386	15455	11755	14108	1019	1514	12795	16915	9670	1697	27176	12662	13742	16573	144	26116	24334	15452	20449	14870
k__Bacteria;p__Bacteroidetes;c__Bacteroidia;o__Bacteroidales;f__Porphyromonadaceae;g__Dysgonomonas	0	0	0	0	0	0	0	0	9	0	0	0	0	0	0	0	0	0	0	0	0	0	0	0	0	0	0	0	0	0	0	0	0	0	0	0	0	0	0	0	0	0	0	0	0	0	0	0	0
k__Bacteria;p__Bacteroidetes;c__Bacteroidia;o__Bacteroidales;f__Porphyromonadaceae;g__Parabacteroides	112	34	216	122	715	20	70	1618	149	1721	690	117	598	451	1591	0	765	468	452	170	412	1129	11	49	300	45	1913	402	76	158	139	106	3546	300	124	466	593	129	71	364	404	0	595	112	29	0	138	0	599
k__Bacteria;p__Bacteroidetes;c__Bacteroidia;o__Bacteroidales;f__Porphyromonadaceae;g__Porphyromonas	0	0	0	0	0	0	0	0	0	0	0	0	0	0	0	0	0	0	0	0	0	0	0	0	0	0	0	0	0	0	0	0	0	0	0	8	0	0	0	0	0	0	0	0	0	0	0	0	0
k__Bacteria;p__Bacteroidetes;c__Bacteroidia;o__Bacteroidales;f__Prevotellaceae;g__Prevotella	5460	13089	34619	0	0	0	0	16	31	0	5	35	0	1111	56	7	16	0	0	10306	155	13887	9	38	23	26601	37	179	20504	6	0	53	223	26683	12813	35	3567	0	29899	0	0	0	0	16026	0	16	10	22	18
k__Bacteria;p__Bacteroidetes;c__Bacteroidia;o__Bacteroidales;f__Rikenellaceae;__	0	0	0	0	0	0	0	0	0	0	0	0	0	0	0	0	0	0	0	0	0	0	0	0	0	0	0	0	0	36	0	0	0	0	0	0	0	0	0	0	0	0	0	0	0	0	0	0	0
k__Bacteria;p__Bacteroidetes;c__Bacteroidia;o__Bacteroidales;f__Rikenellaceae;g__	74	0	0	0	0	132	0	15	0	164	93	80	0	0	0	0	432	0	0	109	1428	217	0	46	0	67	0	396	36	0	67	0	0	20	0	186	67	54	0	0	0	0	0	22	0	0	0	29	60
k__Bacteria;p__Bacteroidetes;c__Bacteroidia;o__Bacteroidales;f__Rikenellaceae;g__Alistipes	160	232	5	1939	0	1555	39	129	0	1365	408	178	585	719	470	62	1004	112	669	517	3018	463	0	971	2192	30	932	532	119	416	708	1208	13	104	129	2153	586	42	232	0	0	1690	147	57	5	0	116	0	1522
k__Bacteria;p__Bacteroidetes;c__Bacteroidia;o__Bacteroidales;f__S24-7;g__	0	0	0	374	0	0	0	0	0	0	0	0	0	0	0	0	0	0	0	0	0	0	0	0	0	0	0	0	0	0	0	0	57	0	0	11	0	0	172	0	0	0	0	90	0	0	0	0	0
k__Bacteria;p__Bacteroidetes;c__Bacteroidia;o__Bacteroidales;f__[Barnesiellaceae];__	271	0	0	0	0	0	0	100	0	0	0	0	0	0	0	0	0	0	0	0	0	0	0	0	0	0	0	0	0	0	0	0	0	26	0	0	0	0	0	0	0	0	0	0	0	0	0	0	0
k__Bacteria;p__Bacteroidetes;c__Bacteroidia;o__Bacteroidales;f__[Barnesiellaceae];g__	0	61	0	0	609	0	0	0	0	184	0	11	0	7	0	0	973	0	0	379	1750	522	0	0	0	103	0	0	76	0	60	26	0	0	31	0	0	0	0	0	0	0	0	0	0	0	0	0	0
k__Bacteria;p__Bacteroidetes;c__Bacteroidia;o__Bacteroidales;f__[Odoribacteraceae];g__Butyricimonas	0	15	0	0	0	0	0	0	0	85	0	0	0	0	0	0	0	0	0	32	24	145	0	156	0	25	0	91	72	27	10	0	0	62	0	250	0	0	0	0	0	0	0	0	0	0	0	0	0
k__Bacteria;p__Bacteroidetes;c__Bacteroidia;o__Bacteroidales;f__[Odoribacteraceae];g__Odoribacter	53	27	0	312	0	95	0	150	0	52	27	62	0	55	281	226	257	0	0	82	16	50	12	0	537	38	189	20	45	132	46	0	0	19	0	319	553	0	113	0	0	0	0	23	0	0	0	20	0
k__Bacteria;p__Bacteroidetes;c__Bacteroidia;o__Bacteroidales;f__[Paraprevotellaceae];g__	61	0	0	0	0	0	0	0	0	0	0	0	0	0	0	0	0	0	0	0	0	0	0	0	0	0	0	0	0	0	0	0	0	59	0	0	0	0	0	0	0	0	0	14	0	0	0	0	0
k__Bacteria;p__Bacteroidetes;c__Bacteroidia;o__Bacteroidales;f__[Paraprevotellaceae];g__Paraprevotella	234	159	263	1017	0	0	0	0	0	0	0	197	429	0	0	0	105	0	0	0	0	0	648	0	720	0	0	807	0	0	0	0	0	0	135	0	0	0	0	0	0	0	0	0	0	0	0	0	0
k__Bacteria;p__Bacteroidetes;c__Bacteroidia;o__Bacteroidales;f__[Paraprevotellaceae];g__[Prevotella]	924	1374	4	0	0	0	0	0	0	0	0	0	0	46	0	0	0	0	0	0	10	3928	0	0	0	0	0	271	0	0	0	0	0	3470	0	0	0	0	0	0	0	0	0	796	0	0	0	0	0
k__Bacteria;p__Cyanobacteria;c__4C0d-2;o__YS2;f__;g__	0	0	0	0	0	0	0	0	0	0	0	15	0	0	0	562	0	0	0	990	0	0	0	0	0	0	0	0	0	0	0	0	0	0	0	0	0	0	0	0	0	0	143	0	0	0	0	0	0
k__Bacteria;p__Cyanobacteria;c__Chloroplast;o__Streptophyta;f__;g__	0	0	0	0	0	0	0	0	2	0	0	0	0	0	0	0	0	0	0	0	0	0	0	0	0	0	0	0	0	0	0	0	0	0	0	0	0	0	0	0	0	0	0	0	0	0	0	0	0
k__Bacteria;p__Firmicutes;__;__;__;__	0	0	0	0	0	0	0	0	0	0	0	0	0	0	4	0	0	0	0	0	0	0	0	0	0	0	0	0	0	0	0	0	0	0	0	0	0	0	0	0	0	0	0	0	0	0	0	0	0
k__Bacteria;p__Firmicutes;c__Bacilli;o__Gemellales;f__Gemellaceae;__	0	0	4	0	0	0	0	0	0	0	0	0	0	0	0	0	0	0	0	0	0	0	5	0	0	0	5	0	0	0	0	0	0	0	0	0	0	0	0	0	0	0	0	0	0	0	0	0	0
k__Bacteria;p__Firmicutes;c__Bacilli;o__Lactobacillales;__;__	0	0	14	0	0	0	0	3	0	0	0	15	35	179	0	3	0	3	0	0	0	8	392	6	19	0	227	0	0	0	17	0	0	0	0	37	0	0	0	0	0	0	0	0	0	9	0	291	0
k__Bacteria;p__Firmicutes;c__Bacilli;o__Lactobacillales;f__Aerococcaceae;g__Abiotrophia	0	0	0	0	0	0	0	0	0	0	0	0	0	0	0	0	0	0	0	0	0	0	0	0	0	0	0	0	0	0	0	0	0	0	0	0	0	0	0	0	0	0	0	0	0	0	0	0	0
k__Bacteria;p__Firmicutes;c__Bacilli;o__Lactobacillales;f__Carnobacteriaceae;g__Granulicatella	0	0	0	0	0	0	0	0	0	0	0	0	0	0	0	0	0	0	0	0	0	0	9	0	0	0	0	0	0	0	0	0	0	0	0	0	0	0	0	0	0	0	0	0	0	0	0	0	0
k__Bacteria;p__Firmicutes;c__Bacilli;o__Lactobacillales;f__Enterococcaceae;g__Enterococcus	0	0	0	0	0	0	0	0	71	0	0	0	0	0	0	0	0	0	26	0	0	0	0	0	0	11	0	0	0	0	0	0	0	0	0	0	0	0	0	0	0	0	0	0	0	0	0	0	0
k__Bacteria;p__Firmicutes;c__Bacilli;o__Lactobacillales;f__Lactobacillaceae;g__Lactobacillus	0	0	0	0	0	0	0	0	0	0	0	0	0	0	0	0	0	0	0	0	0	0	0	0	0	5	0	0	0	0	521	0	0	12	0	0	0	0	710	0	0	0	0	0	0	0	0	0	0
k__Bacteria;p__Firmicutes;c__Bacilli;o__Lactobacillales;f__Leuconostocaceae;g__Leuconostoc	0	0	0	0	0	0	0	0	6	0	0	0	0	0	0	0	0	0	0	0	0	0	0	0	0	0	0	0	0	0	0	0	0	0	0	0	0	0	0	0	0	0	0	0	0	0	0	0	0
k__Bacteria;p__Firmicutes;c__Bacilli;o__Lactobacillales;f__Leuconostocaceae;g__Weissella	0	0	0	0	0	0	0	0	0	0	0	0	0	0	0	0	0	0	0	0	0	0	0	0	0	0	0	0	0	0	0	0	0	0	0	0	0	0	0	0	0	0	0	7	0	0	0	0	0
k__Bacteria;p__Firmicutes;c__Bacilli;o__Lactobacillales;f__Streptococcaceae;g__Lactococcus	0	0	0	0	0	0	0	0	2	0	0	0	0	0	0	0	0	0	0	0	42	42	0	0	0	0	0	0	0	0	0	0	4	0	0	0	5	0	0	0	0	0	20	0	0	0	0	0	0
k__Bacteria;p__Firmicutes;c__Bacilli;o__Lactobacillales;f__Streptococcaceae;g__Streptococcus	0	0	38	10	10	19	70	9	48	4	19	42	34	179	8	49	0	7	17	6	0	214	330	24	138	19	133	37	0	20	94	44	0	21	119	107	1289	28	22	33	4	86	0	0	0	53	23	295	0
k__Bacteria;p__Firmicutes;c__Bacilli;o__Turicibacterales;f__Turicibacteraceae;g__Turicibacter	0	0	0	0	0	0	9	0	24	12	0	4	0	3	0	0	6	0	16	11	122	0	0	0	0	0	23	0	10	0	68	35	0	11	26	0	0	11	0	0	0	7	17	0	4	0	0	0	6
k__Bacteria;p__Firmicutes;c__Clostridia;o__Clostridiales;__;__	193	164	146	0	0	92	0	126	0	100	295	399	325	49	444	0	57	0	22	80	62	10	35	966	31	197	217	106	37	0	360	92	7	70	17	19	104	110	108	76	0	25	158	41	5	50	43	153	34
k__Bacteria;p__Firmicutes;c__Clostridia;o__Clostridiales;f__;g__	314	190	0	79	387	1620	24	197	17	179	2475	762	96	433	152	153	464	32	11	849	934	100	29	89	0	2357	15	2472	188	32	73	153	200	152	162	3186	90	3632	205	77	23	50	65	252	87	13	163	27	63
k__Bacteria;p__Firmicutes;c__Clostridia;o__Clostridiales;f__Christensenellaceae;g__	6	17	0	0	10	49	0	2	0	0	35	7	0	0	0	0	835	0	0	0	10	12	0	25	0	36	0	134	10	0	0	9	23	7	6	265	185	0	0	0	0	15	12	192	0	0	0	0	0
k__Bacteria;p__Firmicutes;c__Clostridia;o__Clostridiales;f__Christensenellaceae;g__Christensenella	0	0	0	0	0	0	0	0	0	0	0	0	0	0	0	0	0	0	0	0	0	0	0	15	0	0	0	0	0	0	0	0	9	0	0	0	0	0	0	0	0	0	0	0	0	0	0	0	0
k__Bacteria;p__Firmicutes;c__Clostridia;o__Clostridiales;f__Clostridiaceae;__	0	0	0	0	0	0	0	0	0	0	0	0	0	0	0	0	0	0	0	0	0	0	0	0	0	0	0	0	0	0	0	0	0	0	0	0	0	0	0	0	0	0	0	0	0	0	0	0	0
k__Bacteria;p__Firmicutes;c__Clostridia;o__Clostridiales;f__Clostridiaceae;g__	0	0	0	0	0	0	0	0	0	133	0	0	0	0	29	0	0	0	0	17	0	0	0	0	0	44	6	0	0	0	0	0	0	0	0	0	0	0	0	34	0	0	0	0	29	0	0	0	0
k__Bacteria;p__Firmicutes;c__Clostridia;o__Clostridiales;f__Clostridiaceae;g__02d06	0	0	0	0	0	0	0	0	0	0	0	0	0	0	0	0	0	0	0	0	0	0	0	0	0	0	0	0	11	0	0	0	40	0	0	0	0	0	0	0	0	0	0	0	0	0	0	0	0
k__Bacteria;p__Firmicutes;c__Clostridia;o__Clostridiales;f__Clostridiaceae;g__Clostridium	174	14	69	98	331	142	49	11	53	21	56	78	76	0	236	0	104	44	143	93	267	118	44	175	60	114	64	42	0	0	98	92	735	292	72	13	32	117	74	191	17	40	87	16	0	142	38	0	59
k__Bacteria;p__Firmicutes;c__Clostridia;o__Clostridiales;f__Clostridiaceae;g__SMB53	0	0	0	0	0	0	0	0	16	0	0	14	0	3	0	0	0	0	0	0	135	0	0	0	0	0	21	0	0	0	0	0	0	0	0	0	0	0	0	0	0	0	0	0	0	0	0	0	0
k__Bacteria;p__Firmicutes;c__Clostridia;o__Clostridiales;f__Clostridiaceae;g__Sarcina	0	0	0	0	0	0	0	0	0	0	0	0	0	0	0	0	0	0	0	0	0	0	0	0	0	0	0	0	0	0	0	0	0	0	0	0	0	0	0	0	0	0	0	0	0	0	0	0	0
k__Bacteria;p__Firmicutes;c__Clostridia;o__Clostridiales;f__Dehalobacteriaceae;g__Dehalobacterium	0	0	0	0	0	3	0	0	0	0	0	0	0	0	0	0	0	0	0	0	0	0	0	0	0	0	0	0	0	0	0	0	0	0	0	0	0	0	0	0	0	0	0	4	0	0	0	0	0
k__Bacteria;p__Firmicutes;c__Clostridia;o__Clostridiales;f__EtOH8;g__	0	0	0	0	0	0	0	0	0	0	0	0	0	0	0	0	0	0	0	0	0	0	0	0	0	0	0	0	0	0	0	0	0	0	0	0	0	0	0	0	0	0	0	0	0	0	0	0	0
k__Bacteria;p__Firmicutes;c__Clostridia;o__Clostridiales;f__Eubacteriaceae;g__Anaerofustis	0	0	5	0	0	0	0	0	0	0	0	0	0	0	0	0	0	0	0	0	0	0	0	0	0	0	0	0	0	0	0	0	0	0	0	0	0	0	0	0	0	0	0	0	0	0	0	0	0
k__Bacteria;p__Firmicutes;c__Clostridia;o__Clostridiales;f__Eubacteriaceae;g__Pseudoramibacter_Eubacterium	0	0	0	0	0	0	6	0	0	0	0	0	0	0	0	0	0	0	0	0	0	0	0	0	0	0	0	0	0	0	0	0	0	0	0	0	0	0	0	0	0	0	0	0	0	0	0	0	0
k__Bacteria;p__Firmicutes;c__Clostridia;o__Clostridiales;f__Lachnospiraceae;__	2518	1045	1410	1297	1434	2128	949	1655	1360	1438	753	821	804	1271	801	1724	517	431	1426	1278	3676	1293	1095	2048	1234	1722	247	242	829	187	640	1214	2994	1637	1173	566	646	740	1335	1509	591	1255	764	459	931	430	2654	2617	557
k__Bacteria;p__Firmicutes;c__Clostridia;o__Clostridiales;f__Lachnospiraceae;g__	549	360	1935	137	471	420	909	371	139	753	387	875	1092	673	1059	1233	195	828	543	519	2656	440	819	1837	1005	410	244	59	198	515	412	229	612	557	476	163	349	111	631	801	448	183	637	192	5288	605	429	2402	382
k__Bacteria;p__Firmicutes;c__Clostridia;o__Clostridiales;f__Lachnospiraceae;g__Anaerostipes	13	13	0	0	99	57	0	82	17	47	71	38	0	12	353	0	99	0	98	22	36	20	39	231	0	0	37	0	23	26	301	12	0	65	142	122	39	98	14	26	23	66	103	0	0	72	0	17	31
k__Bacteria;p__Firmicutes;c__Clostridia;o__Clostridiales;f__Lachnospiraceae;g__Blautia	1194	248	592	5068	1361	1608	1844	1086	2681	2269	1224	324	489	1133	3044	1052	698	452	778	304	2638	2295	885	635	674	386	543	664	123	280	556	1176	11823	1642	3558	943	1190	569	385	1378	663	893	548	211	4795	1953	1469	736	1398
k__Bacteria;p__Firmicutes;c__Clostridia;o__Clostridiales;f__Lachnospiraceae;g__Butyrivibrio	0	0	0	0	0	0	0	0	0	0	0	0	0	0	0	0	0	0	0	0	0	0	0	0	0	0	0	0	0	0	0	0	0	0	0	0	0	0	0	0	0	0	0	0	0	0	0	0	0
k__Bacteria;p__Firmicutes;c__Clostridia;o__Clostridiales;f__Lachnospiraceae;g__Clostridium	556	98	204	1668	1574	719	491	1118	2763	1384	232	363	1511	90	1960	1621	628	364	856	228	3261	1070	508	484	1088	213	64	380	220	228	1730	292	46	677	1167	1021	678	1500	167	713	173	634	1640	87	208	4160	1451	308	731
k__Bacteria;p__Firmicutes;c__Clostridia;o__Clostridiales;f__Lachnospiraceae;g__Coprococcus	1582	601	150	1129	2960	1156	36	673	574	1228	1766	1096	427	466	1591	380	501	397	785	1070	822	1845	280	348	186	748	442	462	719	224	420	828	3078	1244	1866	312	117	407	1746	463	265	273	318	710	2550	733	746	395	606
k__Bacteria;p__Firmicutes;c__Clostridia;o__Clostridiales;f__Lachnospiraceae;g__Defluviitalea	0	0	0	0	0	0	0	0	0	0	0	0	0	0	0	0	0	0	0	0	0	0	0	0	0	0	0	0	0	0	0	0	0	0	0	0	0	0	0	0	0	0	0	0	0	0	0	0	0
k__Bacteria;p__Firmicutes;c__Clostridia;o__Clostridiales;f__Lachnospiraceae;g__Dorea	383	183	819	916	371	79	193	809	2307	603	277	199	226	232	187	731	193	20	452	204	761	649	237	24	511	1103	239	107	171	19	649	150	1136	649	393	535	203	143	253	1244	46	466	355	150	362	457	343	719	262
k__Bacteria;p__Firmicutes;c__Clostridia;o__Clostridiales;f__Lachnospiraceae;g__Lachnobacterium	0	29	0	0	0	0	0	0	0	0	41	1594	0	0	0	0	0	23	0	17	21	0	74	60	0	26	0	0	14	0	0	0	12	16	219	0	420	22	747	0	0	0	0	57	19	0	6366	0	0
k__Bacteria;p__Firmicutes;c__Clostridia;o__Clostridiales;f__Lachnospiraceae;g__Lachnospira	418	284	126	94	1054	854	4894	377	853	324	617	3334	1016	57	4052	855	279	845	685	315	134	0	816	7452	396	679	4850	88	216	505	726	2233	0	879	78	622	0	557	452	664	48	212	765	892	0	493	787	928	268
k__Bacteria;p__Firmicutes;c__Clostridia;o__Clostridiales;f__Lachnospiraceae;g__Lactonifactor	0	0	0	0	0	0	0	0	0	0	0	0	0	0	0	0	0	0	0	0	0	0	0	0	0	0	0	0	0	0	0	0	23	0	0	0	0	0	0	0	0	0	0	0	0	0	0	0	0
k__Bacteria;p__Firmicutes;c__Clostridia;o__Clostridiales;f__Lachnospiraceae;g__Roseburia	3464	3467	3442	1280	6820	2169	10	1434	1144	5508	2100	4133	1130	584	8459	1757	1119	8708	1118	2813	661	487	7770	7752	2128	2102	3712	526	1056	613	6027	3247	615	4609	1400	2644	772	18225	2918	2499	9858	2741	10034	2452	22333	559	8125	4005	2862
k__Bacteria;p__Firmicutes;c__Clostridia;o__Clostridiales;f__Lachnospiraceae;g__Ruminococcus	154	0	8	0	274	107	0	0	0	0	43	54	0	0	0	61	166	0	0	0	19	0	416	99	125	147	0	0	161	0	70	68	367	38	0	0	0	0	0	0	0	251	18	0	8	0	0	0	0
k__Bacteria;p__Firmicutes;c__Clostridia;o__Clostridiales;f__Lachnospiraceae;g__[Ruminococcus]	259	59	324	2803	133	95	77	667	1524	613	217	31	1283	4737	924	1333	278	441	442	200	102	395	255	348	123	337	1087	113	194	280	168	576	1214	202	1106	557	205	55	172	2322	428	783	343	46	1189	2771	789	448	222
k__Bacteria;p__Firmicutes;c__Clostridia;o__Clostridiales;f__Peptococcaceae;g__	0	0	0	0	0	0	0	0	0	0	0	0	0	0	0	0	0	0	0	0	2	0	0	0	0	0	0	0	5	0	15	0	0	0	0	0	0	0	0	0	0	0	0	0	0	0	0	0	0
k__Bacteria;p__Firmicutes;c__Clostridia;o__Clostridiales;f__Peptococcaceae;g__Peptococcus	0	0	0	0	0	0	0	0	0	0	0	0	0	0	0	0	0	0	0	0	0	0	0	0	0	0	0	0	0	0	0	0	0	0	108	0	0	0	0	0	0	24	0	0	0	0	0	0	0
k__Bacteria;p__Firmicutes;c__Clostridia;o__Clostridiales;f__Peptococcaceae;g__rc4-4	0	0	0	0	0	0	0	0	0	0	0	10	0	0	0	0	0	0	0	0	0	0	0	0	0	0	0	0	0	16	0	19	0	0	0	3	0	0	0	0	0	0	0	0	0	0	0	0	0
k__Bacteria;p__Firmicutes;c__Clostridia;o__Clostridiales;f__Peptostreptococcaceae;__	0	0	75	0	23	11	19	0	163	31	0	14	0	0	0	0	0	0	0	19	198	0	0	0	0	0	42	6	22	0	30	0	0	0	54	0	0	0	0	0	14	89	6	0	0	371	0	0	5
k__Bacteria;p__Firmicutes;c__Clostridia;o__Clostridiales;f__Peptostreptococcaceae;g__	27	3	16	0	35	47	0	0	38	148	0	20	10	0	50	0	77	0	15	24	393	13	0	0	0	131	0	0	9	0	110	33	0	0	21	0	0	278	68	15	0	0	0	7	9	0	165	7	5
k__Bacteria;p__Firmicutes;c__Clostridia;o__Clostridiales;f__Ruminococcaceae;__	518	169	43	333	93	325	0	40	34	15	630	105	80	313	272	38	1211	36	126	99	672	280	42	115	18	307	138	99	331	35	126	300	1058	98	279	438	74	114	54	57	8	1145	173	246	14	182	124	60	217
k__Bacteria;p__Firmicutes;c__Clostridia;o__Clostridiales;f__Ruminococcaceae;g__	340	115	0	149	83	852	10	62	4	32	368	607	603	45	16	0	815	0	0	470	731	390	8	212	64	947	0	698	225	34	115	833	1343	190	233	413	86	29	97	42	0	401	89	374	7	0	3	38	103
k__Bacteria;p__Firmicutes;c__Clostridia;o__Clostridiales;f__Ruminococcaceae;g__Anaerofilum	5	0	0	0	0	0	0	0	0	0	0	0	0	0	0	0	0	0	0	0	0	0	0	0	0	0	0	0	0	0	0	0	0	0	0	0	0	0	0	0	0	0	0	0	0	0	0	0	0
k__Bacteria;p__Firmicutes;c__Clostridia;o__Clostridiales;f__Ruminococcaceae;g__Anaerotruncus	0	0	0	0	4	0	0	0	0	0	0	0	0	0	0	0	0	0	0	0	0	0	0	0	0	0	0	0	0	0	0	0	0	0	0	0	0	0	0	0	0	0	0	0	0	0	0	0	0
k__Bacteria;p__Firmicutes;c__Clostridia;o__Clostridiales;f__Ruminococcaceae;g__Butyricicoccus	0	0	0	0	0	0	0	16	0	59	0	11	0	0	0	0	0	0	34	10	76	0	0	0	0	11	0	0	0	0	0	0	0	17	0	0	0	0	35	0	16	0	0	0	0	0	0	0	0
k__Bacteria;p__Firmicutes;c__Clostridia;o__Clostridiales;f__Ruminococcaceae;g__Clostridium	0	0	0	0	0	0	0	0	0	0	0	0	0	0	0	0	0	0	0	0	0	0	0	0	0	0	0	0	0	0	0	0	0	0	0	0	0	0	0	0	0	0	0	0	0	0	0	0	0
k__Bacteria;p__Firmicutes;c__Clostridia;o__Clostridiales;f__Ruminococcaceae;g__Faecalibacterium	18161	3905	7975	11725	10589	7654	11899	9070	11448	5306	12268	32264	8567	18010	6595	1141	8113	5275	15468	2566	2937	7658	2997	20392	6863	6876	4106	3355	3838	11691	8174	12802	2855	4338	7081	15508	1807	3993	3736	1499	7332	3766	10919	2535	39	5695	6591	30715	2486
k__Bacteria;p__Firmicutes;c__Clostridia;o__Clostridiales;f__Ruminococcaceae;g__Gemmiger	736	152	294	970	0	34	430	1183	1103	317	2221	155	715	22	0	211	80	292	0	211	35	94	48	0	127	321	795	91	201	69	476	57	283	171	351	993	126	284	212	487	0	0	600	143	0	989	143	729	126
k__Bacteria;p__Firmicutes;c__Clostridia;o__Clostridiales;f__Ruminococcaceae;g__Oscillospira	1299	433	55	598	1354	742	139	564	303	565	3812	422	354	360	975	192	953	31	255	619	934	2024	106	388	150	592	348	685	561	279	752	197	630	691	669	3799	1092	359	579	415	54	979	1896	568	520	940	332	278	680
k__Bacteria;p__Firmicutes;c__Clostridia;o__Clostridiales;f__Ruminococcaceae;g__Ruminococcus	1114	291	49	1661	2886	2325	283	49	749	206	287	890	307	1722	2833	17	1151	189	147	663	1894	272	23	674	18	216	135	695	167	49	460	577	2661	836	563	1472	433	3275	891	14	34	773	942	59	428	118	0	29	2926
k__Bacteria;p__Firmicutes;c__Clostridia;o__Clostridiales;f__Ruminococcaceae;g__Subdoligranulum	0	0	0	0	9	0	0	0	0	0	0	0	0	0	0	0	0	0	0	0	0	0	0	0	0	0	0	0	0	0	0	0	0	0	0	0	0	0	0	0	0	0	0	0	0	0	0	0	0
k__Bacteria;p__Firmicutes;c__Clostridia;o__Clostridiales;f__Veillonellaceae;__	0	0	0	0	0	0	0	0	0	0	0	0	0	0	0	0	0	0	0	0	0	0	0	0	0	0	0	0	0	0	0	0	0	0	0	0	0	0	0	0	0	0	0	0	0	0	0	0	0
k__Bacteria;p__Firmicutes;c__Clostridia;o__Clostridiales;f__Veillonellaceae;g__	0	0	2	0	0	0	0	0	0	0	0	0	0	0	0	0	0	0	0	0	0	0	0	0	0	0	0	0	0	0	0	0	0	0	0	0	0	0	0	0	0	0	0	0	0	0	0	0	0
k__Bacteria;p__Firmicutes;c__Clostridia;o__Clostridiales;f__Veillonellaceae;g__Acidaminococcus	0	0	0	0	0	0	0	0	0	0	0	0	0	0	0	0	0	0	225	15	0	0	0	0	0	49	0	0	0	0	0	0	0	35	36	0	0	0	23	0	0	0	0	66	0	0	0	0	0
k__Bacteria;p__Firmicutes;c__Clostridia;o__Clostridiales;f__Veillonellaceae;g__Dialister	1459	0	4232	0	264	227	366	272	2454	114	0	19	1084	0	0	0	306	0	660	88	156	0	2440	1875	6318	609	967	124	0	0	0	0	0	2584	2	407	0	368	15	1231	428	0	0	147	1940	692	9	0	332
k__Bacteria;p__Firmicutes;c__Clostridia;o__Clostridiales;f__Veillonellaceae;g__Megamonas	0	34	0	0	0	0	0	0	0	0	0	0	0	5	0	0	0	331	0	7	0	0	0	0	0	993	0	0	0	0	0	24	0	0	0	0	3	0	62	0	0	0	0	0	0	0	0	0	0
k__Bacteria;p__Firmicutes;c__Clostridia;o__Clostridiales;f__Veillonellaceae;g__Megasphaera	0	0	11	0	0	0	0	0	0	0	0	0	0	0	0	0	0	0	0	0	10	0	0	0	0	0	0	0	0	0	0	0	0	0	0	0	0	0	0	201	0	0	0	83	0	0	0	14	0
k__Bacteria;p__Firmicutes;c__Clostridia;o__Clostridiales;f__Veillonellaceae;g__Mitsuokella	0	0	0	0	0	0	0	0	0	0	0	0	0	0	0	0	0	0	0	0	0	0	0	0	0	0	0	0	0	0	0	0	0	0	0	0	0	0	0	0	0	0	0	21	0	0	0	0	0
k__Bacteria;p__Firmicutes;c__Clostridia;o__Clostridiales;f__Veillonellaceae;g__Phascolarctobacterium	50	346	0	1527	0	0	0	201	0	270	214	443	0	534	1129	1073	8	183	752	0	412	287	7	84	0	63	0	598	605	360	316	296	2141	43	970	99	824	0	1473	0	0	606	227	0	15	0	897	1213	0
k__Bacteria;p__Firmicutes;c__Clostridia;o__Clostridiales;f__Veillonellaceae;g__Succiniclasticum	0	0	0	0	0	0	0	0	0	0	0	0	0	0	0	0	0	0	0	0	0	0	0	0	0	0	0	0	0	0	0	0	0	0	0	0	0	0	0	0	0	0	0	0	0	0	0	0	0
k__Bacteria;p__Firmicutes;c__Clostridia;o__Clostridiales;f__Veillonellaceae;g__Succinispira	0	0	0	0	0	0	0	0	0	0	0	0	0	0	0	0	0	0	0	0	0	0	0	0	0	0	0	0	0	0	0	0	0	0	0	0	0	0	0	0	0	0	0	0	0	0	0	0	0
k__Bacteria;p__Firmicutes;c__Clostridia;o__Clostridiales;f__Veillonellaceae;g__Veillonella	39	0	736	0	0	5	165	0	582	11	0	97	195	7	0	10	0	19	12	7	13	0	228	149	139	0	49	5	5	15	129	9	0	0	0	0	0	115	0	8	0	0	39	0	49	26	0	4058	0
k__Bacteria;p__Firmicutes;c__Clostridia;o__Clostridiales;f__[Mogibacteriaceae];g__	14	0	0	14	0	23	0	11	0	4	5	7	0	0	0	0	5	0	14	0	15	23	0	0	0	13	11	4	19	0	0	29	121	10	33	12	11	0	14	0	0	22	0	14	0	0	0	0	6
k__Bacteria;p__Firmicutes;c__Clostridia;o__Clostridiales;f__[Mogibacteriaceae];g__Mogibacterium	0	0	0	0	0	0	0	0	0	0	0	0	0	0	0	0	0	0	0	0	0	0	0	0	0	0	0	0	0	0	0	0	0	0	0	0	0	0	0	0	0	0	0	0	0	0	0	0	0
k__Bacteria;p__Firmicutes;c__Clostridia;o__Clostridiales;f__[Tissierellaceae];g__Finegoldia	0	0	0	0	0	0	0	0	0	0	0	0	0	0	0	0	0	0	0	0	0	0	0	0	0	0	0	0	0	0	0	0	0	0	6	0	0	0	0	0	0	0	0	0	0	0	0	0	0
k__Bacteria;p__Firmicutes;c__Clostridia;o__Clostridiales;f__[Tissierellaceae];g__Parvimonas	0	0	0	0	0	0	0	0	0	0	0	0	0	0	0	0	0	0	0	0	0	0	0	0	0	0	0	0	0	0	0	0	0	0	0	0	0	0	0	0	0	0	0	0	0	0	0	0	0
k__Bacteria;p__Firmicutes;c__Clostridia;o__Clostridiales;f__[Tissierellaceae];g__WAL_1855D	0	0	0	0	0	0	0	0	0	0	0	0	0	0	0	0	0	0	0	0	0	0	0	0	0	0	0	0	0	0	0	0	0	0	0	0	0	0	0	0	0	0	0	0	0	0	0	0	0
k__Bacteria;p__Firmicutes;c__Clostridia;o__SHA-98;f__;g__	0	0	0	0	0	0	0	0	0	0	0	0	0	0	0	0	0	0	0	0	0	0	0	0	0	0	0	0	0	0	0	0	0	0	0	0	0	0	0	0	0	0	0	0	0	0	0	0	0
k__Bacteria;p__Firmicutes;c__Erysipelotrichi;o__Erysipelotrichales;f__Erysipelotrichaceae;g__	228	357	485	3223	102	1652	0	2295	0	918	1831	174	846	12	0	2487	297	1370	738	51	73	0	621	493	860	321	219	25	0	144	1277	3	4	31	90	1165	166	562	0	0	0	0	334	0	0	0	1775	0	94
k__Bacteria;p__Firmicutes;c__Erysipelotrichi;o__Erysipelotrichales;f__Erysipelotrichaceae;g__Bulleidia	0	0	0	0	0	0	0	0	0	0	0	0	0	0	0	0	0	0	0	0	0	239	0	0	0	0	0	0	120	0	0	0	0	0	0	0	0	0	0	0	0	0	0	0	0	0	0	0	0
k__Bacteria;p__Firmicutes;c__Erysipelotrichi;o__Erysipelotrichales;f__Erysipelotrichaceae;g__Catenibacterium	0	0	0	0	0	0	0	0	0	0	0	0	0	0	0	0	0	0	0	198	0	1638	0	0	0	0	0	80	130	0	0	0	0	1665	519	0	62	0	200	0	0	0	0	0	0	0	0	0	0
k__Bacteria;p__Firmicutes;c__Erysipelotrichi;o__Erysipelotrichales;f__Erysipelotrichaceae;g__Clostridium	10	0	19	50	15	0	18	143	1174	46	22	0	11	20	260	0	0	9	22	0	0	0	0	11	0	0	62	0	0	0	23	37	698	0	0	8	0	0	0	91	0	105	7	0	87	189	0	8	0
k__Bacteria;p__Firmicutes;c__Erysipelotrichi;o__Erysipelotrichales;f__Erysipelotrichaceae;g__Coprobacillus	0	0	0	0	0	0	0	0	19	0	0	0	20	10	0	0	0	0	0	0	0	0	0	9	0	0	25	0	0	0	0	9	18	0	0	0	0	0	0	0	11	17	0	0	0	155	0	4	0
k__Bacteria;p__Firmicutes;c__Erysipelotrichi;o__Erysipelotrichales;f__Erysipelotrichaceae;g__Holdemania	0	0	7	42	13	3	0	0	13	0	0	0	0	13	14	0	0	0	3	0	0	0	0	20	0	2	13	4	0	0	0	14	28	0	0	0	0	0	0	0	0	31	7	0	0	26	0	31	0
k__Bacteria;p__Firmicutes;c__Erysipelotrichi;o__Erysipelotrichales;f__Erysipelotrichaceae;g__[Eubacterium]	0	331	3	5	0	0	14	0	58	0	0	0	8	90	0	111	9	0	2	149	0	191	0	5	219	1799	44	0	139	0	1603	0	32	767	211	54	244	0	84	59	0	27	0	920	0	64	26	3	54
k__Bacteria;p__Firmicutes;c__Erysipelotrichi;o__Erysipelotrichales;f__Erysipelotrichaceae;g__cc_115	0	0	0	0	3	0	0	0	0	0	0	0	0	0	0	0	18	0	0	0	0	0	0	0	0	0	0	0	0	0	0	0	0	0	0	0	0	0	0	0	0	0	0	0	0	43	0	0	0
k__Bacteria;p__Fusobacteria;c__Fusobacteriia;o__Fusobacteriales;f__Fusobacteriaceae;__	0	0	1082	0	0	0	0	0	0	0	0	0	0	0	0	0	0	0	0	0	0	0	0	0	0	0	0	0	0	0	0	0	0	0	23	0	0	0	0	0	0	0	0	0	0	0	1653	0	0
k__Bacteria;p__Fusobacteria;c__Fusobacteriia;o__Fusobacteriales;f__Fusobacteriaceae;g__	0	0	127	0	0	0	0	0	0	0	0	0	0	0	0	0	0	0	0	0	0	0	0	0	0	0	0	0	0	0	0	0	0	0	0	0	0	0	0	0	0	0	0	0	0	0	0	0	0
k__Bacteria;p__Fusobacteria;c__Fusobacteriia;o__Fusobacteriales;f__Fusobacteriaceae;g__Cetobacterium	0	0	0	0	0	0	0	0	0	0	0	0	0	0	0	0	0	0	0	0	0	0	0	0	0	0	0	0	0	0	0	0	0	0	0	0	0	0	0	0	0	0	0	0	0	0	0	0	0
k__Bacteria;p__Fusobacteria;c__Fusobacteriia;o__Fusobacteriales;f__Fusobacteriaceae;g__Fusobacterium	0	0	0	44	0	0	0	0	18	0	0	0	0	0	0	0	0	8	0	0	8	0	0	0	0	0	0	0	0	0	0	0	0	0	0	0	0	0	0	3	0	0	0	0	0	0	0	0	0
k__Bacteria;p__Fusobacteria;c__Fusobacteriia;o__Fusobacteriales;f__Leptotrichiaceae;g__Sneathia	0	0	0	0	0	0	0	0	0	0	0	0	0	0	0	0	0	0	0	0	6	0	0	0	0	0	0	0	0	0	0	0	0	0	0	0	0	0	0	0	0	0	0	0	0	0	0	0	0
k__Bacteria;p__Lentisphaerae;c__[Lentisphaeria];o__Victivallales;f__Victivallaceae;__	11	20	0	0	0	0	0	0	0	0	0	0	0	0	0	0	133	0	0	0	0	0	0	0	0	0	0	12	8	0	0	0	0	0	0	19	0	0	0	0	0	0	0	8	0	0	0	0	0
k__Bacteria;p__Lentisphaerae;c__[Lentisphaeria];o__Victivallales;f__Victivallaceae;g__	0	0	0	0	0	0	0	0	0	0	0	0	0	0	0	0	0	0	0	0	0	0	0	0	0	0	0	0	0	0	0	0	0	0	0	0	0	0	0	0	0	0	0	3	0	0	0	0	0
k__Bacteria;p__Lentisphaerae;c__[Lentisphaeria];o__Victivallales;f__Victivallaceae;g__Victivallis	0	0	0	0	0	0	0	0	0	0	0	0	0	0	0	0	11	0	0	0	0	0	0	0	0	0	0	0	0	0	0	0	0	0	0	0	0	0	0	0	0	0	0	0	0	0	0	0	0
k__Bacteria;p__Proteobacteria;c__Alphaproteobacteria;o__RF32;f__;g__	259	96	0	0	0	0	0	0	0	0	183	6	0	0	0	0	1060	0	0	0	0	0	0	0	0	0	0	0	0	0	0	2	0	0	0	0	0	0	0	0	0	0	901	0	0	0	0	0	0
k__Bacteria;p__Proteobacteria;c__Alphaproteobacteria;o__Rickettsiales;f__mitochondria;__	0	0	0	0	0	0	0	0	0	0	0	0	0	0	0	0	0	0	0	0	0	0	0	0	0	0	0	0	0	0	0	0	0	0	0	0	0	0	0	0	0	0	0	0	0	0	0	0	0
k__Bacteria;p__Proteobacteria;c__Betaproteobacteria;o__Burkholderiales;f__Alcaligenaceae;g__Sutterella	414	1029	1747	0	1367	422	1175	823	0	1339	155	268	96	151	0	3960	238	634	664	601	412	518	1000	368	1092	652	518	259	678	92	815	272	175	282	47	1058	345	0	1438	1918	1118	0	529	242	7	452	123	1255	125
k__Bacteria;p__Proteobacteria;c__Betaproteobacteria;o__Burkholderiales;f__Oxalobacteraceae;g__Oxalobacter	0	0	0	0	0	0	0	0	0	0	0	0	0	0	0	0	8	0	0	0	0	0	0	0	0	0	0	19	0	0	0	0	0	0	0	16	0	0	0	0	0	0	0	0	0	0	0	0	0
k__Bacteria;p__Proteobacteria;c__Betaproteobacteria;o__Neisseriales;f__Neisseriaceae;g__Neisseria	0	0	0	0	0	0	0	0	0	0	0	0	0	0	0	0	0	0	0	0	0	0	0	0	0	0	0	0	0	0	0	0	0	0	0	0	0	0	0	0	0	0	0	0	0	0	0	0	0
k__Bacteria;p__Proteobacteria;c__Deltaproteobacteria;o__Desulfovibrionales;f__Desulfovibrionaceae;__	0	0	0	0	0	0	0	0	0	0	0	0	0	0	0	0	0	0	0	0	0	0	0	0	0	0	0	0	0	0	0	0	0	0	0	0	0	0	0	0	0	0	0	0	0	0	0	0	0
k__Bacteria;p__Proteobacteria;c__Deltaproteobacteria;o__Desulfovibrionales;f__Desulfovibrionaceae;g__	0	0	0	0	0	0	0	0	0	0	0	0	0	0	0	0	0	0	0	0	0	0	0	0	0	9	0	0	0	0	0	0	0	0	0	0	0	0	17	0	0	0	0	8	0	0	0	0	0
k__Bacteria;p__Proteobacteria;c__Deltaproteobacteria;o__Desulfovibrionales;f__Desulfovibrionaceae;g__Bilophila	25	39	0	326	266	40	126	317	3	388	87	0	174	59	0	0	112	65	0	18	22	78	18	0	0	87	153	65	34	0	13	0	144	28	18	59	167	0	57	0	0	0	104	48	0	0	0	0	101
k__Bacteria;p__Proteobacteria;c__Deltaproteobacteria;o__Desulfovibrionales;f__Desulfovibrionaceae;g__Desulfovibrio	0	0	0	0	0	8	0	0	0	0	0	0	0	0	0	0	47	0	0	0	48	360	0	0	0	22	0	49	227	0	0	0	28	112	301	0	21	0	29	0	0	0	0	0	0	0	0	0	0
k__Bacteria;p__Proteobacteria;c__Epsilonproteobacteria;o__Campylobacterales;f__Campylobacteraceae;g__Campylobacter	0	0	0	0	0	0	0	0	0	0	0	0	0	0	0	0	0	0	0	0	0	0	0	0	0	0	0	0	0	0	0	0	0	0	0	0	0	0	0	0	0	0	0	0	0	0	0	0	0
k__Bacteria;p__Proteobacteria;c__Gammaproteobacteria;o__Aeromonadales;f__Aeromonadaceae;__	0	0	0	0	0	0	0	0	33	0	0	0	0	0	0	0	0	0	0	0	0	0	0	0	0	0	0	0	0	0	0	0	0	0	0	0	0	0	0	0	0	0	0	0	0	0	0	0	0
k__Bacteria;p__Proteobacteria;c__Gammaproteobacteria;o__Enterobacteriales;f__Enterobacteriaceae;__	13	0	5	0	0	0	3	15	13695	9	0	0	4	13	8	4	820	0	81	0	1053	13	3	0	36	62	0	18	0	0	0	0	14	0	0	16	6276	0	107	0	0	686	9	58	95	165	161	0	0
k__Bacteria;p__Proteobacteria;c__Gammaproteobacteria;o__Enterobacteriales;f__Enterobacteriaceae;g__Morganella	0	0	0	0	0	0	0	0	9	0	0	0	0	0	0	0	0	0	0	0	0	0	0	0	0	0	0	0	0	0	0	0	0	0	0	0	0	0	0	0	0	0	0	0	0	0	0	0	0
k__Bacteria;p__Proteobacteria;c__Gammaproteobacteria;o__Enterobacteriales;f__Enterobacteriaceae;g__Proteus	0	0	0	0	0	0	0	0	0	0	0	0	0	0	0	0	0	0	0	0	0	0	0	0	0	0	0	0	0	0	0	0	0	0	0	0	0	0	0	0	0	0	0	0	0	35	0	0	0
k__Bacteria;p__Proteobacteria;c__Gammaproteobacteria;o__Enterobacteriales;f__Enterobacteriaceae;g__Shigella	0	0	0	0	0	0	0	0	0	0	0	0	0	0	0	0	0	0	0	0	0	0	0	0	0	0	0	0	0	0	0	0	0	0	3	0	0	0	0	0	0	0	0	0	0	0	0	0	0
k__Bacteria;p__Proteobacteria;c__Gammaproteobacteria;o__Pasteurellales;f__Pasteurellaceae;__	0	2	66	0	0	69	896	0	26	15	0	4	7	0	12	0	0	1059	22	40	531	0	0	0	0	0	12	0	0	0	93	22	0	0	0	0	0	38	246	0	6	0	0	0	6	8	0	59	0
k__Bacteria;p__Proteobacteria;c__Gammaproteobacteria;o__Pasteurellales;f__Pasteurellaceae;g__Aggregatibacter	0	0	0	0	0	0	0	0	0	0	0	0	0	0	0	0	0	0	0	0	73	0	0	0	0	0	0	0	0	0	0	0	0	0	0	0	0	7	0	0	0	0	0	0	0	0	0	0	0
k__Bacteria;p__Proteobacteria;c__Gammaproteobacteria;o__Pseudomonadales;f__Moraxellaceae;g__Acinetobacter	0	0	0	0	0	0	0	0	6	0	0	0	0	0	0	0	0	0	0	0	0	0	0	0	0	0	0	0	0	0	0	0	0	0	0	0	0	0	0	0	0	0	0	0	0	0	0	0	0
k__Bacteria;p__Proteobacteria;c__Gammaproteobacteria;o__Pseudomonadales;f__Pseudomonadaceae;g__Pseudomonas	0	0	0	0	0	0	0	0	3	0	0	0	0	0	0	0	0	0	0	0	0	0	0	0	0	0	0	0	0	0	0	0	0	0	0	0	0	0	0	0	0	0	0	0	0	0	0	0	0
k__Bacteria;p__Synergistetes;c__Synergistia;o__Synergistales;f__Dethiosulfovibrionaceae;g__Pyramidobacter	0	0	0	0	0	0	0	0	0	0	0	0	0	0	0	0	0	0	0	0	0	0	0	0	0	4	0	0	0	0	0	0	0	0	0	0	0	0	0	0	0	0	0	0	0	0	0	0	0
k__Bacteria;p__Synergistetes;c__Synergistia;o__Synergistales;f__Synergistaceae;g__Cloacibacillus	0	0	0	0	0	2	0	0	0	0	0	0	0	0	0	0	13	0	0	0	0	0	0	0	0	0	0	12	0	0	0	0	0	0	0	0	317	0	0	0	0	0	0	0	0	0	0	0	0
k__Bacteria;p__Tenericutes;c__Mollicutes;o__Anaeroplasmatales;f__Anaeroplasmataceae;g__	0	0	0	0	0	0	0	0	0	0	0	0	0	0	0	0	0	0	0	0	0	0	0	0	0	0	0	0	5	0	0	0	0	0	0	0	0	0	0	0	0	0	0	0	0	0	0	0	0
k__Bacteria;p__Tenericutes;c__Mollicutes;o__RF39;f__;g__	46	23	0	0	0	915	0	0	0	0	96	411	0	6	0	0	258	0	0	200	51	774	0	0	0	266	0	36	0	0	6	0	0	63	22	0	0	0	0	0	0	0	0	49	0	0	0	0	0
k__Bacteria;p__Tenericutes;c__RF3;o__ML615J-28;f__;g__	0	10	0	0	0	0	0	0	0	0	0	0	0	0	0	0	0	0	0	0	0	0	0	0	0	0	0	23	0	0	0	0	0	0	0	0	0	0	0	0	0	0	0	0	0	0	0	0	0
k__Bacteria;p__Verrucomicrobia;c__Opitutae;o__[Cerasicoccales];f__[Cerasicoccaceae];g__	0	0	0	0	0	0	0	0	0	0	0	0	0	0	0	0	0	0	0	0	0	0	0	0	0	0	0	0	9	0	0	0	0	0	0	0	0	0	0	0	0	0	0	0	0	0	0	0	0
k__Bacteria;p__Verrucomicrobia;c__Verrucomicrobiae;o__Verrucomicrobiales;f__Verrucomicrobiaceae;g__Akkermansia	13	0	0	0	5291	224	0	0	9	4	371	76	238	442	0	0	6927	0	0	0	25397	0	0	0	25	9	33	0	155	0	4	5	0	0	57	1292	5765	0	0	0	0	0	0	0	28	1010	0	0	405
[truncated: 101 more columns]

## Sheet: Normalized OUT Table
#OTU ID	1	2	3	4	5	6	7	8	9	10	11	12	13	14	15	16	17	18	19	20	21	22	23	24	25	26	27	28	29	30	31	32	33	34	35	36	37	38	39	40	41	42	43	44	45	46	47	48	49
k__Bacteria;__;__;__;__;__	0	0	0	0	0	0	0	0	0	0	0	0	0	0	0	0	0	0	0	0	0	0	0	2.57669e-05	0	2.92026e-05	0	0	0	0	0	0	0	0	0	0	0	0	0	0	0	0	0	0	0	0	0	0	0
k__Bacteria;p__;c__;o__;f__;g__	0	0	0	0	0	0	0	0	0	0	0	0	0	0	0	0	0	0	0	0	0	0	0	0	0	2.92026e-05	0	0	0	0	0	0	0	0	0	0	0	0	3.08309e-05	0	0	0	0	0	0	0	0	0	0
k__Bacteria;p__Actinobacteria;c__Actinobacteria;o__Actinomycetales;f__Actinomycetaceae;g__Actinomyces	0	0	0	0	0	0	0	0	0	0	0	0	0	0	0	0	0	0	0	0	0	4.56482e-05	0	0	0	0	0	0	0	0	0	0	0	0	0	0	0	0	0	0	0	0	0	5.55911e-05	0	0	0	0	0
k__Bacteria;p__Actinobacteria;c__Actinobacteria;o__Bifidobacteriales;f__Bifidobacteriaceae;g__Bifidobacterium	0.00175183	0	0.00291091	0	0.00495289	0.00993543	0.0411678	0.0193908	0.0275218	0.0941794	0.0593106	0.000347705	0.0795536	0.00187977	0.0206375	0	0.0691492	0.0101245	0.0168048	0.0262218	0.0101812	0.000182593	0.00417966	0.00651902	0.00126383	0.011608	0.00182308	0.00868584	0.00140338	0	0.0291278	0.0213753	0.000408287	0.0428351	0.00391087	0.00328235	0.0275704	0.0108931	0.0332357	0.0132249	0.0193401	0.00418646	0.00136299	0.00697668	0	0	0	0	0.0287208
k__Bacteria;p__Actinobacteria;c__Coriobacteriia;o__Coriobacteriales;f__Coriobacteriaceae;g__	0.00137644	0	0	0	6.75394e-05	0.000241542	0	0	0	0	0	2.89754e-05	0	0.000266005	0	0	0	0	0	0	0.000183918	0.000182593	0	0	0	0.000452641	0	0.000141004	0	0	0	0	0	6.26794e-05	0.000200091	0	0	0	0	0	0	0	0	0.000194569	0	0	0	0	0
k__Bacteria;p__Actinobacteria;c__Coriobacteriia;o__Coriobacteriales;f__Coriobacteriaceae;g__Adlercreutzia	0	0	0	0	0	0	0	0	0	0	0	0	0	0	0	0	0	0	0	0	0	0	0	0	0	0	0	0	0	0	0	0	0	0	0	0	0	0	0	0	0	0	0	0	0	0	0	0	0
k__Bacteria;p__Actinobacteria;c__Coriobacteriia;o__Coriobacteriales;f__Coriobacteriaceae;g__Collinsella	0	0	0	0	0	0	0.000832934	0.00058188	0	0.00105804	0	0	0	8.86682e-05	0	0	0.000352278	0	0	0.000167373	6.56849e-05	0.000821668	0.000228738	3.86503e-05	0	0.00131412	0	0.000169205	0.000304065	0	0.000249081	0.000168708	0.00209412	0.00127866	0.000363802	0	0.00010417	0.000131242	0.00115616	0	0	0	0	0.000416933	0.0105973	0.00310361	0	0	0
k__Bacteria;p__Actinobacteria;c__Coriobacteriia;o__Coriobacteriales;f__Coriobacteriaceae;g__Eggerthella	0	0	0.000167707	0	0	0	0	0	0	0	0	0	0	8.86682e-05	0	0	0	0	5.69012e-05	0	0	0	0	0	0	0	0	0	0	0	0	0.00021932	0.000184388	0	0	0.000137914	0	0	0	0	0	0	0	0	0.000221262	0	0	7.94994e-05	0
k__Bacteria;p__Actinobacteria;c__Coriobacteriia;o__Coriobacteriales;f__Coriobacteriaceae;g__Slackia	0	0	0	0	0	0	0	0	0	0	0	0	0	0	0	0	0	0	0	0	0	0	0	0	0	0	0	0	0	0	0	0	0	0	0	0	0	0	4.62463e-05	0	0	0	0	0	0	0	0	0	0
k__Bacteria;p__Bacteroidetes;__;__;__;__	0	0	0	0	0	0	0	0	0	0	0	0.000260779	0	0	0	0	0	0	0	0	0	0	0	0	0	0	0	0	0	0	0	0	0	0	0	0.00140672	0	0	0	0	0	0	0	0.000111182	0	0	0	0	0
k__Bacteria;p__Bacteroidetes;c__Bacteroidia;o__Bacteroidales;__;__	0	0	0	0	0	0	0	9.43589e-05	0	0	0	0	0	0	0	0	0	0	0	0	0	3.04321e-05	0	0	0	0	0	0	0	0	0	0	0	0	0	0	0	0	0	0	0	0	0.000538467	0	0	0	0	0	0
k__Bacteria;p__Bacteroidetes;c__Bacteroidia;o__Bacteroidales;f__Bacteroidaceae;g__Bacteroides	0.0900474	0.0403182	0.0494136	0.254255	0.337326	0.343006	0.254815	0.313869	0.0775536	0.260591	0.166397	0.0869842	0.313638	0.251073	0.332709	0.447122	0.216915	0.259732	0.305408	0.0558748	0.0625846	0.0889531	0.33429	0.160888	0.314055	0.0121483	0.340064	0.190186	0.0123029	0.287812	0.226444	0.198316	0.18581	0.0127741	0.0275398	0.176461	0.293673	0.158639	0.02616	0.411683	0.27059	0.336434	0.278875	0.00400256	0.304131	0.377617	0.212014	0.23224	0.356492
k__Bacteria;p__Bacteroidetes;c__Bacteroidia;o__Bacteroidales;f__Porphyromonadaceae;g__Parabacteroides	0.00175183	0.000883829	0.00258748	0.00131498	0.00804845	0.000322056	0.00145763	0.0254455	0.00163052	0.0233448	0.0104452	0.00169506	0.0102506	0.00799787	0.0157781	0	0.0112289	0.0106477	0.00857311	0.00474225	0.00541244	0.0171789	0.000228738	0.000631289	0.00361093	0.000657059	0.0379082	0.0113367	0.00177761	0.00437843	0.0020366	0.00178831	0.0467028	0.00376077	0.00225557	0.00642679	0.0102955	0.00211628	0.0010945	0.00551415	0.00863359	0	0.0100121	0.0031131	0.000337716	0	0.00189347	0	0.0143604
k__Bacteria;p__Bacteroidetes;c__Bacteroidia;o__Bacteroidales;f__Porphyromonadaceae;g__Porphyromonas	0	0	0	0	0	0	0	0	0	0	0	0	0	0	0	0	0	0	0	0	0	0	0	0	0	0	0	0	0	0	0	0	0	0	0	0.000110331	0	0	0	0	0	0	0	0	0	0	0	0	0
k__Bacteria;p__Bacteroidetes;c__Bacteroidia;o__Bacteroidales;f__Prevotellaceae;g__Prevotella	0.0854019	0.340248	0.414703	0	0	0	0	0.000251624	0.000339235	0	7.56899e-05	0.00050707	0	0.0197021	0.000555357	0.00010279	0.000234852	0	0	0.287492	0.00203623	0.211306	0.000187149	0.000489571	0.000276838	0.388409	0.000733196	0.00504794	0.479581	0.000166269	0	0.000894153	0.00293703	0.334495	0.23307	0.000482699	0.0619292	0	0.460906	0	0	0	0	0.445451	0	0.000248289	0.000137208	0.000249855	0.00043153
k__Bacteria;p__Bacteroidetes;c__Bacteroidia;o__Bacteroidales;f__Rikenellaceae;g__	0.00115746	0	0	0	0	0.00212557	0	0.000235897	0	0.0022246	0.00140783	0.00115902	0	0	0	0	0.00634101	0	0	0.00304062	0.0187596	0.00330189	0	0.000592638	0	0.000978288	0	0.0111675	0.000842026	0	0.000981671	0	0	0.000250718	0	0.0025652	0.00116323	0.000885885	0	0	0	0	0	0.000611502	0	0	0	0.000329355	0.00143843
k__Bacteria;p__Bacteroidetes;c__Bacteroidia;o__Bacteroidales;f__Rikenellaceae;g__Alistipes	0.00250262	0.00603083	5.98953e-05	0.0208996	0	0.0250399	0.000812111	0.00202872	0	0.0185158	0.0061763	0.00257881	0.0100278	0.0127505	0.00466103	0.000910426	0.014737	0.00254818	0.012689	0.014422	0.0396474	0.00704504	0	0.0125098	0.0263839	0.000438039	0.0184686	0.0150028	0.00278337	0.011528	0.0103735	0.0203799	0.000171217	0.00130373	0.00234652	0.0296929	0.010174	0.000689022	0.00357638	0	0	0.0413749	0.00247358	0.00158435	5.82269e-05	0	0.00159161	0	0.0364883
k__Bacteria;p__Bacteroidetes;c__Bacteroidia;o__Bacteroidales;f__S24-7;g__	0	0	0	0.00403117	0	0	0	0	0	0	0	0	0	0	0	0	0	0	0	0	0	0	0	0	0	0	0	0	0	0	0	0	0.000750721	0	0	0.000151705	0	0	0.00265146	0	0	0	0	0.0025016	0	0	0	0	0
k__Bacteria;p__Bacteroidetes;c__Bacteroidia;o__Bacteroidales;f__[Barnesiellaceae];__	0.00423881	0	0	0	0	0	0	0.00157265	0	0	0	0	0	0	0	0	0	0	0	0	0	0	0	0	0	0	0	0	0	0	0	0	0	0.000325933	0	0	0	0	0	0	0	0	0	0	0	0	0	0	0
k__Bacteria;p__Bacteroidetes;c__Bacteroidia;o__Bacteroidales;f__[Barnesiellaceae];g__	0	0.00158569	0	0	0.00685525	0	0	0	0	0.0024959	0	0.000159365	0	0.000124135	0	0	0.0142819	0	0	0.0105724	0.0229897	0.00794279	0	0	0	0.00150394	0	0	0.00177761	0	0.000879108	0.000438641	0	0	0.000563893	0	0	0	0	0	0	0	0	0	0	0	0	0	0
k__Bacteria;p__Bacteroidetes;c__Bacteroidia;o__Bacteroidales;f__[Odoribacteraceae];g__Butyricimonas	0	0.000389924	0	0	0	0	0	0	0	0.001153	0	0	0	0	0	0	0	0	0	0.000892658	0.000315288	0.00220633	0	0.00200982	0	0.000365033	0	0.00256627	0.00168405	0.000748213	0.000146518	0	0	0.000777225	0	0.00344785	0	0	0	0	0	0	0	0	0	0	0	0	0
k__Bacteria;p__Bacteroidetes;c__Bacteroidia;o__Bacteroidales;f__[Odoribacteraceae];g__Odoribacter	0.000828993	0.000701864	0	0.0033629	0	0.00152977	0	0.00235897	0	0.000705362	0.000408726	0.000898238	0	0.00097535	0.0027867	0.00331865	0.00377231	0	0	0.00228744	0.000210192	0.000760803	0.000249532	0	0.00646357	0.00055485	0.00374524	0.000564016	0.00105253	0.00365793	0.000673983	0	0	0.000238182	0	0.00439945	0.00960103	0	0.00174195	0	0	0	0	0.000639297	0	0	0	0.000227141	0
k__Bacteria;p__Bacteroidetes;c__Bacteroidia;o__Bacteroidales;f__[Paraprevotellaceae];g__	0.000954124	0	0	0	0	0	0	0	0	0	0	0	0	0	0	0	0	0	0	0	0	0	0	0	0	0	0	0	0	0	0	0	0	0.000739617	0	0	0	0	0	0	0	0	0	0.000389138	0	0	0	0	0
k__Bacteria;p__Bacteroidetes;c__Bacteroidia;o__Bacteroidales;f__[Paraprevotellaceae];g__Paraprevotella	0.00366008	0.0041332	0.00315049	0.0109618	0	0	0	0	0	0	0	0.00285408	0.0073537	0	0	0	0.00154122	0	0	0	0	0	0.0134747	0	0.00866624	0	0	0.022758	0	0	0	0	0	0	0.00245566	0	0	0	0	0	0	0	0	0	0	0	0	0	0
k__Bacteria;p__Bacteroidetes;c__Bacteroidia;o__Bacteroidales;f__[Paraprevotellaceae];g__[Prevotella]	0.0144526	0.0357171	4.79162e-05	0	0	0	0	0	0	0	0	0	0	0.000815747	0	0	0	0	0	0	0.00013137	0.0597687	0	0	0	0	0	0.00764241	0	0	0	0	0	0.0434995	0	0	0	0	0	0	0	0	0	0.0221252	0	0	0	0	0
k__Bacteria;p__Cyanobacteria;c__4C0d-2;o__YS2;f__;g__	0	0	0	0	0	0	0	0	0	0	0	0.000217316	0	0	0	0.00825257	0	0	0	0.0276166	0	0	0	0	0	0	0	0	0	0	0	0	0	0	0	0	0	0	0	0	0	0	0.00240627	0	0	0	0	0	0
k__Bacteria;p__Cyanobacteria;c__Chloroplast;o__Streptophyta;f__;g__	0	0	0	0	0	0	0	0	2.18861e-05	0	0	0	0	0	0	0	0	0	0	0	0	0	0	0	0	0	0	0	0	0	0	0	0	0	0	0	0	0	0	0	0	0	0	0	0	0	0	0	0
k__Bacteria;p__Firmicutes;c__Bacilli;o__Gemellales;f__Gemellaceae;__	0	0	4.79162e-05	0	0	0	0	0	0	0	0	0	0	0	0	0	0	0	0	0	0	0	0.000103972	0	0	0	9.90805e-05	0	0	0	0	0	0	0	0	0	0	0	0	0	0	0	0	0	0	0	0	0	0
k__Bacteria;p__Firmicutes;c__Bacilli;o__Lactobacillales;__;__	0	0	0.000167707	0	0	0	0	4.71795e-05	0	0	0	0.000217316	0.000599952	0.00317432	0	4.40529e-05	0	6.82547e-05	0	0	0	0.000121729	0.00815138	7.73007e-05	0.000228692	0	0.00449826	0	0	0	0.000249081	0	0	0	0	0.000510281	0	0	0	0	0	0	0	0	0	0.000139663	0	0.0033049	0
k__Bacteria;p__Firmicutes;c__Bacilli;o__Lactobacillales;f__Aerococcaceae;g__Abiotrophia	0	0	0	0	0	0	0	0	0	0	0	0	0	0	0	0	0	0	0	0	0	0	0	0	0	0	0	0	0	0	0	0	0	0	0	0	0	0	0	0	0	0	0	0	0	0	0	0	0
k__Bacteria;p__Firmicutes;c__Bacilli;o__Lactobacillales;f__Carnobacteriaceae;g__Granulicatella	0	0	0	0	0	0	0	0	0	0	0	0	0	0	0	0	0	0	0	0	0	0	0.000187149	0	0	0	0	0	0	0	0	0	0	0	0	0	0	0	0	0	0	0	0	0	0	0	0	0	0
k__Bacteria;p__Firmicutes;c__Bacilli;o__Lactobacillales;f__Enterococcaceae;g__Enterococcus	0	0	0	0	0	0	0	0	0.000776958	0	0	0	0	0	0	0	0	0	0.000493143	0	0	0	0	0	0	0.000160614	0	0	0	0	0	0	0	0	0	0	0	0	0	0	0	0	0	0	0	0	0	0	0
k__Bacteria;p__Firmicutes;c__Bacilli;o__Lactobacillales;f__Lactobacillaceae;g__Lactobacillus	0	0	0	0	0	0	0	0	0	0	0	0	0	0	0	0	0	0	0	0	0	0	0	0	0	7.30066e-05	0	0	0	0	0.00763359	0	0	0.000150431	0	0	0	0	0.010945	0	0	0	0	0	0	0	0	0	0
k__Bacteria;p__Firmicutes;c__Bacilli;o__Lactobacillales;f__Leuconostocaceae;g__Leuconostoc	0	0	0	0	0	0	0	0	6.56584e-05	0	0	0	0	0	0	0	0	0	0	0	0	0	0	0	0	0	0	0	0	0	0	0	0	0	0	0	0	0	0	0	0	0	0	0	0	0	0	0	0
k__Bacteria;p__Firmicutes;c__Bacilli;o__Lactobacillales;f__Leuconostocaceae;g__Weissella	0	0	0	0	0	0	0	0	0	0	0	0	0	0	0	0	0	0	0	0	0	0	0	0	0	0	0	0	0	0	0	0	0	0	0	0	0	0	0	0	0	0	0	0.000194569	0	0	0	0	0
k__Bacteria;p__Firmicutes;c__Bacilli;o__Lactobacillales;f__Streptococcaceae;g__Lactococcus	0	0	0	0	0	0	0	0	2.18861e-05	0	0	0	0	0	0	0	0	0	0	0	0.000551753	0.000639075	0	0	0	0	0	0	0	0	0	0	5.26822e-05	0	0	0	8.68086e-05	0	0	0	0	0	0.000336542	0	0	0	0	0	0
k__Bacteria;p__Firmicutes;c__Bacilli;o__Lactobacillales;f__Streptococcaceae;g__Streptococcus	0	0	0.000455204	0.000107785	0.000112566	0.000305953	0.00145763	0.000141538	0.000525268	5.42586e-05	0.000287622	0.000608484	0.000582811	0.00317432	7.93367e-05	0.00071953	0	0.000159261	0.00032244	0.000167373	0	0.00325624	0.00686213	0.000309203	0.00166103	0.000277425	0.00263554	0.00104343	0	0.000554232	0.00137727	0.000742315	0	0.000263254	0.00216462	0.00147568	0.0223792	0.000459348	0.00033914	0.000499909	8.5481e-05	0.00210547	0	0	0	0.000822458	0.000315579	0.00335033	0
k__Bacteria;p__Firmicutes;c__Bacilli;o__Turicibacterales;f__Turicibacteraceae;g__Turicibacter	0	0	0	0	0	0	0.00018741	0	0.000262634	0.000162776	0	5.79509e-05	0	5.32009e-05	0	0	8.80695e-05	0	0.000303473	0.000306851	0.00160271	0	0	0	0	0	0.00045577	0	0.000233896	0	0.000996322	0.000590478	0	0.000137895	0.000472942	0	0	0.000180458	0	0	0	0.000171375	0.00028606	0	4.65815e-05	0	0	0	0.000143843
k__Bacteria;p__Firmicutes;c__Clostridia;o__Clostridiales;__;__	0.00301879	0.00426317	0.00174894	0	0	0.00148146	0	0.00198154	0	0.00135647	0.0044657	0.0057806	0.00557098	0.000868948	0.00440319	0	0.00083666	0	0.000417275	0.00223164	0.000814493	0.000152161	0.000727802	0.0124454	0.00037313	0.00287646	0.0043001	0.00298928	0.000865416	0	0.00527465	0.00155211	9.21938e-05	0.000877512	0.000309231	0.000262036	0.00180562	0.00180458	0.00166487	0.00115131	0	0.000612055	0.00265868	0.00113962	5.82269e-05	0.000775904	0.000589995	0.00173763	0.000815113
k__Bacteria;p__Firmicutes;c__Clostridia;o__Clostridiales;f__;g__	0.00491139	0.00493904	0	0.000851504	0.00435629	0.0260865	0.000499761	0.00309812	0.000186032	0.00242807	0.0374665	0.0110396	0.00164558	0.00767867	0.0015074	0.0022467	0.00681071	0.00072805	0.000208638	0.0236833	0.0122699	0.00152161	0.000603036	0.00114663	0	0.0344153	0.000297242	0.0697124	0.00439725	0.00088677	0.00106958	0.00258123	0.00263411	0.00190545	0.00294679	0.0439394	0.00156255	0.059584	0.00316017	0.00116645	0.000491516	0.00122411	0.00109376	0.00700448	0.00101315	0.000201735	0.00223649	0.00030664	0.00151036
k__Bacteria;p__Firmicutes;c__Clostridia;o__Clostridiales;f__Christensenellaceae;g__	9.38482e-05	0.000441914	0	0	0.000112566	0.000789037	0	3.1453e-05	0	0	0.000529829	0.000101414	0	0	0	0	0.0122563	0	0	0	0.00013137	0.000182593	0	0.000322086	0	0.000525647	0	0.00377891	0.000233896	0	0	0.000151837	0.000302923	8.77512e-05	0.000109141	0.00365472	0.00321192	0	0	0	0	0.000367233	0.000201925	0.00533674	0	0	0	0	0
k__Bacteria;p__Firmicutes;c__Clostridia;o__Clostridiales;f__Christensenellaceae;g__Christensenella	0	0	0	0	0	0	0	0	0	0	0	0	0	0	0	0	0	0	0	0	0	0	0	0.000193252	0	0	0	0	0	0	0	0	0.000118535	0	0	0	0	0	0	0	0	0	0	0	0	0	0	0	0
k__Bacteria;p__Firmicutes;c__Clostridia;o__Clostridiales;f__Clostridiaceae;__	0	0	0	0	0	0	0	0	0	0	0	0	0	0	0	0	0	0	0	0	0	0	0	0	0	0	0	0	0	0	0	0	0	0	0	0	0	0	0	0	0	0	0	0	0	0	0	0	0
k__Bacteria;p__Firmicutes;c__Clostridia;o__Clostridiales;f__Clostridiaceae;g__	0	0	0	0	0	0	0	0	0	0.0018041	0	0	0	0	0.000287596	0	0	0	0	0.000474225	0	0	0	0	0	0.000642458	0.000118897	0	0	0	0	0	0	0	0	0	0	0	0	0.000515058	0	0	0	0	0.000337716	0	0	0	0
k__Bacteria;p__Firmicutes;c__Clostridia;o__Clostridiales;f__Clostridiaceae;g__02d06	0	0	0	0	0	0	0	0	0	0	0	0	0	0	0	0	0	0	0	0	0	0	0	0	0	0	0	0	0.000257286	0	0	0	0.000526822	0	0	0	0	0	0	0	0	0	0	0	0	0	0	0	0
k__Bacteria;p__Firmicutes;c__Clostridia;o__Clostridiales;f__Clostridiaceae;g__Clostridium	0.0027216	0.000363929	0.000826555	0.0010563	0.00372593	0.0022866	0.00102034	0.000172991	0.000579983	0.000284858	0.000847727	0.00113004	0.00130275	0	0.00234043	0	0.00152654	0.00100107	0.00271229	0.00259429	0.00350757	0.0017955	0.000914951	0.0022546	0.000722187	0.00166455	0.00126823	0.00118443	0	0	0.00143588	0.00155211	0.00968035	0.00366048	0.00130969	0.000179288	0.000555575	0.00191942	0.00114074	0.00289341	0.000363294	0.000979288	0.00146396	0.000444729	0	0.00220357	0.000521391	0	0.00141446
k__Bacteria;p__Firmicutes;c__Clostridia;o__Clostridiales;f__Clostridiaceae;g__SMB53	0	0	0	0	0	0	0	0	0.000175089	0	0	0.000202828	0	5.32009e-05	0	0	0	0	0	0	0.00177349	0	0	0	0	0	0.000416138	0	0	0	0	0	0	0	0	0	0	0	0	0	0	0	0	0	0	0	0	0	0
k__Bacteria;p__Firmicutes;c__Clostridia;o__Clostridiales;f__Dehalobacteriaceae;g__Dehalobacterium	0	0	0	0	0	4.83084e-05	0	0	0	0	0	0	0	0	0	0	0	0	0	0	0	0	0	0	0	0	0	0	0	0	0	0	0	0	0	0	0	0	0	0	0	0	0	0.000111182	0	0	0	0	0
k__Bacteria;p__Firmicutes;c__Clostridia;o__Clostridiales;f__EtOH8;g__	0	0	0	0	0	0	0	0	0	0	0	0	0	0	0	0	0	0	0	0	0	0	0	0	0	0	0	0	0	0	0	0	0	0	0	0	0	0	0	0	0	0	0	0	0	0	0	0	0
k__Bacteria;p__Firmicutes;c__Clostridia;o__Clostridiales;f__Lachnospiraceae;__	0.039385	0.0271647	0.0168905	0.0139798	0.0161419	0.0342668	0.0197614	0.0260273	0.0148826	0.019506	0.0113989	0.0118944	0.0137818	0.0225395	0.00794359	0.0253157	0.00758866	0.00980593	0.027047	0.0356505	0.0482915	0.0196744	0.0227698	0.0263853	0.014853	0.0251435	0.00489458	0.00682459	0.01939	0.00518207	0.00937715	0.0204812	0.0394326	0.0205212	0.021337	0.00780593	0.0112157	0.0121399	0.0205796	0.0228595	0.0126298	0.0307252	0.0128559	0.0127582	0.0108418	0.00667277	0.036415	0.0297214	0.0133535
k__Bacteria;p__Firmicutes;c__Clostridia;o__Clostridiales;f__Lachnospiraceae;g__	0.00858711	0.00935818	0.0231795	0.00147666	0.00530184	0.00676318	0.0189284	0.00583453	0.00152109	0.0102142	0.0058584	0.0126768	0.0187185	0.0119347	0.0105022	0.0181057	0.00286226	0.0188383	0.0102991	0.0144778	0.0348918	0.00669507	0.0170306	0.0236669	0.0120966	0.00598654	0.00483513	0.00166385	0.00463115	0.0142715	0.00603654	0.00386341	0.00806037	0.00698249	0.00865848	0.002248	0.00605924	0.00182099	0.00972715	0.0121342	0.00957388	0.00448024	0.0107189	0.00533674	0.0615807	0.00938843	0.00588623	0.0272796	0.00915804
k__Bacteria;p__Firmicutes;c__Clostridia;o__Clostridiales;f__Lachnospiraceae;g__Anaerostipes	0.000203338	0.000337934	0	0	0.0011144	0.00091786	0	0.00128957	0.000186032	0.000637539	0.0010748	0.000550533	0	0.000212804	0.00350073	0	0.00145315	0	0.00185877	0.000613702	0.000472931	0.000304321	0.000810979	0.00297608	0	0	0.000733196	0	0.000537961	0.000720501	0.00441019	0.00020245	0	0.000814832	0.00258299	0.00168255	0.000677107	0.00160772	0.000215816	0.000393868	0.000491516	0.00161583	0.00173319	0	0	0.0011173	0	0.00019307	0.000743191
k__Bacteria;p__Firmicutes;c__Clostridia;o__Clostridiales;f__Lachnospiraceae;g__Blautia	0.0186758	0.00644675	0.0070916	0.0546256	0.0153202	0.0258933	0.0383983	0.017079	0.0293384	0.0307782	0.0185289	0.00469402	0.00838219	0.0200922	0.0301876	0.0154479	0.0102454	0.0102837	0.0147564	0.00848025	0.0346554	0.0349209	0.018403	0.00818099	0.00811256	0.00563611	0.0107601	0.0187253	0.00287692	0.00775924	0.0081464	0.0198401	0.155715	0.0205839	0.0647203	0.0130053	0.0206604	0.0093346	0.00593495	0.020875	0.0141685	0.0218626	0.00922124	0.00586486	0.0558396	0.0303068	0.0201559	0.00835879	0.0335155
k__Bacteria;p__Firmicutes;c__Clostridia;o__Clostridiales;f__Lachnospiraceae;g__Clostridium	0.0086966	0.00254751	0.00244373	0.0179786	0.0177178	0.0115779	0.0102243	0.0175822	0.0302357	0.0187735	0.00351201	0.00525904	0.0259008	0.00159603	0.0194375	0.0238032	0.00921794	0.00828157	0.0162358	0.00636019	0.0428397	0.0162812	0.0105635	0.00623559	0.0130957	0.00311008	0.00126823	0.0107163	0.00514572	0.00631824	0.0253476	0.00492627	0.000605845	0.00848679	0.0212278	0.014081	0.0117712	0.0246079	0.00257438	0.0108011	0.00369706	0.0155217	0.0275964	0.00241821	0.00242224	0.0645552	0.0199089	0.00349797	0.0175249
k__Bacteria;p__Firmicutes;c__Clostridia;o__Clostridiales;f__Lachnospiraceae;g__Coprococcus	0.0247447	0.015623	0.00179686	0.012169	0.0333195	0.0186148	0.000749641	0.0105839	0.00628132	0.0166574	0.0267337	0.0158785	0.00731941	0.00826388	0.0157781	0.00558003	0.0073538	0.00903238	0.0148891	0.0298482	0.0107986	0.0280736	0.00582242	0.00448344	0.00223878	0.0109218	0.00875872	0.0130288	0.0168171	0.00620739	0.00615376	0.013969	0.0405389	0.0155946	0.0339427	0.00430291	0.00203132	0.00667695	0.0269154	0.00701388	0.00566312	0.00668364	0.00535101	0.0197348	0.0296957	0.0113747	0.0102357	0.00448604	0.0145282
k__Bacteria;p__Firmicutes;c__Clostridia;o__Clostridiales;f__Lachnospiraceae;g__Dorea	0.00599065	0.00475708	0.00981085	0.00987314	0.00417619	0.00127212	0.00401891	0.0127227	0.0252457	0.00817949	0.00419322	0.00288306	0.00387398	0.0041142	0.0018545	0.0107342	0.0028329	0.000455032	0.00857311	0.00569069	0.00999724	0.00987523	0.00492826	0.000309203	0.00615062	0.0161052	0.00473605	0.00301748	0.00399963	0.00052652	0.00950902	0.00253062	0.0149617	0.00813579	0.0071487	0.00737839	0.00352443	0.00234595	0.00390011	0.0188451	0.000983032	0.0114087	0.00597362	0.00416933	0.00421563	0.00709176	0.00470624	0.00816572	0.00628117
k__Bacteria;p__Firmicutes;c__Clostridia;o__Clostridiales;f__Lachnospiraceae;g__Lachnobacterium	0	0.000753854	0	0	0	0	0	0	0	0	0.000620657	0.0230934	0	0	0	0	0	0.000523286	0	0.000474225	0.000275877	0	0.00153878	0.000773007	0	0.000379634	0	0	0.000327455	0	0	0	0.000158047	0.000200574	0.00398363	0	0.00729192	0.000360916	0.0115153	0	0	0	0	0.00158435	0.000221262	0	0.0873467	0	0
k__Bacteria;p__Firmicutes;c__Clostridia;o__Clostridiales;f__Lachnospiraceae;g__Lachnospira	0.00653809	0.00738257	0.00150936	0.00101318	0.0118644	0.0137518	0.10191	0.00592888	0.00933444	0.00439495	0.00934014	0.048302	0.0174157	0.00101082	0.0401841	0.0125551	0.00409523	0.0192251	0.0129924	0.0087871	0.00176036	0	0.0169682	0.0960074	0.00476643	0.00991429	0.0961081	0.00248167	0.00505216	0.0139943	0.0106372	0.0376725	0	0.011019	0.00141883	0.00857825	0	0.00913774	0.00696778	0.0100588	0.00102577	0.00519023	0.0128727	0.0247936	0	0.00765041	0.0107983	0.0105393	0.00642501
k__Bacteria;p__Firmicutes;c__Clostridia;o__Clostridiales;f__Lachnospiraceae;g__Lactonifactor	0	0	0	0	0	0	0	0	0	0	0	0	0	0	0	0	0	0	0	0	0	0	0	0	0	0	0	0	0	0	0	0	0.000302923	0	0	0	0	0	0	0	0	0	0	0	0	0	0	0	0
k__Bacteria;p__Firmicutes;c__Clostridia;o__Clostridiales;f__Lachnospiraceae;g__Roseburia	0.0541817	0.0901245	0.0412319	0.0137965	0.0767698	0.034927	0.000208234	0.0225518	0.0125189	0.0747141	0.0317898	0.0598777	0.0193699	0.0103564	0.0838887	0.0258003	0.016425	0.198121	0.0212052	0.0784702	0.00868354	0.00741023	0.161572	0.0998725	0.0256136	0.030692	0.0735574	0.0148336	0.0246994	0.0169872	0.0883064	0.0547795	0.00809989	0.0577779	0.0254661	0.0364644	0.0134032	0.298986	0.0449823	0.0378568	0.210668	0.0671057	0.168843	0.0681547	0.260076	0.0086746	0.111482	0.045485	0.0686133
k__Bacteria;p__Firmicutes;c__Clostridia;o__Clostridiales;f__Lachnospiraceae;g__Ruminococcus	0.00240877	0	9.58325e-05	0	0.0030843	0.001723	0	0	0	0	0.000650933	0.000782337	0	0	0	0.000895742	0.00243659	0	0	0	0.000249603	0	0.00865045	0.00127546	0.00150456	0.00214639	0	0	0.00376573	0	0.00102563	0.00114721	0.00483359	0.000476364	0	0	0	0	0	0	0	0.00614503	0.000302888	0	9.3163e-05	0	0	0	0
k__Bacteria;p__Firmicutes;c__Clostridia;o__Clostridiales;f__Lachnospiraceae;g__[Ruminococcus]	0.00405112	0.0015337	0.00388122	0.0302122	0.00149712	0.00152977	0.0016034	0.0104896	0.0166772	0.00831513	0.00328494	0.000449119	0.0219925	0.0840043	0.00916339	0.0195742	0.00408055	0.0100334	0.00838344	0.00557911	0.00133997	0.00601035	0.00530256	0.00448344	0.00148048	0.00492064	0.0215401	0.00318669	0.00453759	0.00775924	0.0024615	0.00971758	0.015989	0.00253225	0.0201182	0.00768181	0.00355915	0.00090229	0.00265146	0.0351754	0.00914647	0.0191696	0.00577169	0.00127859	0.0138464	0.0430006	0.0108257	0.00508796	0.00532221
k__Bacteria;p__Firmicutes;c__Clostridia;o__Clostridiales;f__Peptococcaceae;g__	0	0	0	0	0	0	0	0	0	0	0	0	0	0	0	0	0	0	0	0	2.6274e-05	0	0	0	0	0	0	0	0.000116948	0	0.000219777	0	0	0	0	0	0	0	0	0	0	0	0	0	0	0	0	0	0
k__Bacteria;p__Firmicutes;c__Clostridia;o__Clostridiales;f__Peptococcaceae;g__Peptococcus	0	0	0	0	0	0	0	0	0	0	0	0	0	0	0	0	0	0	0	0	0	0	0	0	0	0	0	0	0	0	0	0	0	0	0.00196453	0	0	0	0	0	0	0.000587573	0	0	0	0	0	0	0
k__Bacteria;p__Firmicutes;c__Clostridia;o__Clostridiales;f__Peptococcaceae;g__rc4-4	0	0	0	0	0	0	0	0	0	0	0	0.000144877	0	0	0	0	0	0	0	0	0	0	0	0	0	0	0	0	0	0.000443385	0	0.000320545	0	0	0	4.13742e-05	0	0	0	0	0	0	0	0	0	0	0	0	0
k__Bacteria;p__Firmicutes;c__Clostridia;o__Clostridiales;f__Peptostreptococcaceae;__	0	0	0.00089843	0	0.000258901	0.000177131	0.000395644	0	0.00178372	0.000420504	0	0.000202828	0	0	0	0	0	0	0	0.000530016	0.00260112	0	0	0	0	0	0.000832276	0.000169205	0.000514572	0	0.000439554	0	0	0	0.000982265	0	0	0	0	0	0.000299184	0.00217892	0.000100963	0	0	0.0057572	0	0	0.00011987
k__Bacteria;p__Firmicutes;c__Clostridia;o__Clostridiales;f__Peptostreptococcaceae;g__	0.000422317	7.79849e-05	0.000191665	0	0.00039398	0.000756832	0	0	0.000415837	0.00200757	0	0.000289754	0.000171415	0	0.000495855	0	0.00113023	0	0.000284506	0.000669493	0.00516283	0.000197809	0	0	0	0.00191277	0	0	0.000210507	0	0.0016117	0.000556737	0	0	0.000381992	0	0	0.00456067	0.00104825	0.000227231	0	0	0	0.000194569	0.000104808	0	0.00226393	7.94994e-05	0.00011987
k__Bacteria;p__Firmicutes;c__Clostridia;o__Clostridiales;f__Ruminococcaceae;__	0.00810223	0.00439315	0.0005151	0.00358925	0.00104686	0.00523341	0	0.000629059	0.000372065	0.00020347	0.00953693	0.00152121	0.00137132	0.00555063	0.00269745	0.000558003	0.0177754	0.000819057	0.00238985	0.00276166	0.00882805	0.0042605	0.000873362	0.0014816	0.000216656	0.0044826	0.00273462	0.00279188	0.00774197	0.000969905	0.00184613	0.00506124	0.0139344	0.00122852	0.00507503	0.00604063	0.00128477	0.0018702	0.000832434	0.000863479	0.000170962	0.0280321	0.00291109	0.0068377	0.000163035	0.00282429	0.00170138	0.000681423	0.00520234
k__Bacteria;p__Firmicutes;c__Clostridia;o__Clostridiales;f__Ruminococcaceae;g__	0.00531807	0.00298942	0	0.001606	0.000934295	0.0137196	0.000208234	0.000975042	4.37723e-05	0.000434069	0.00557078	0.00879404	0.0103363	0.000798014	0.000158673	0	0.0119628	0	0	0.0131109	0.00960313	0.00593427	0.000166355	0.00273129	0.000770333	0.0138274	0	0.0196842	0.00526267	0.000942194	0.00168496	0.0140534	0.017688	0.00238182	0.00423829	0.00569584	0.00149311	0.000475753	0.0014953	0.000636248	0	0.00981736	0.00149761	0.0103955	8.15176e-05	0	4.11624e-05	0.000431568	0.00246931
k__Bacteria;p__Firmicutes;c__Clostridia;o__Clostridiales;f__Ruminococcaceae;g__Anaerofilum	7.82069e-05	0	0	0	0	0	0	0	0	0	0	0	0	0	0	0	0	0	0	0	0	0	0	0	0	0	0	0	0	0	0	0	0	0	0	0	0	0	0	0	0	0	0	0	0	0	0	0	0
k__Bacteria;p__Firmicutes;c__Clostridia;o__Clostridiales;f__Ruminococcaceae;g__Anaerotruncus	0	0	0	0	4.50263e-05	0	0	0	0	0	0	0	0	0	0	0	0	0	0	0	0	0	0	0	0	0	0	0	0	0	0	0	0	0	0	0	0	0	0	0	0	0	0	0	0	0	0	0	0
k__Bacteria;p__Firmicutes;c__Clostridia;o__Clostridiales;f__Ruminococcaceae;g__Butyricicoccus	0	0	0	0	0	0	0	0.000251624	0	0.000800315	0	0.000159365	0	0	0	0	0	0	0.00064488	0.000278956	0.00099841	0	0	0	0	0.000160614	0	0	0	0	0	0	0	0.00021311	0	0	0	0	0.000539541	0	0.000341924	0	0	0	0	0	0	0	0
k__Bacteria;p__Firmicutes;c__Clostridia;o__Clostridiales;f__Ruminococcaceae;g__Clostridium	0	0	0	0	0	0	0	0	0	0	0	0	0	0	0	0	0	0	0	0	0	0	0	0	0	0	0	0	0	0	0	0	0	0	0	0	0	0	0	0	0	0	0	0	0	0	0	0	0
k__Bacteria;p__Firmicutes;c__Clostridia;o__Clostridiales;f__Ruminococcaceae;g__Faecalibacterium	0.284063	0.10151	0.095533	0.126378	0.119196	0.123251	0.247777	0.142639	0.125276	0.0719741	0.185713	0.467432	0.146851	0.319383	0.0654032	0.0167548	0.119085	0.120015	0.293382	0.07158	0.0385833	0.116525	0.0623206	0.262719	0.0826061	0.100399	0.0813649	0.0946136	0.0897694	0.323976	0.119764	0.21598	0.0376019	0.0543807	0.128804	0.213877	0.0313726	0.0655063	0.0575921	0.022708	0.156687	0.0922	0.183735	0.0704617	0.00045417	0.0883754	0.0904339	0.348832	0.0595992
k__Bacteria;p__Firmicutes;c__Clostridia;o__Clostridiales;f__Ruminococcaceae;g__Gemmiger	0.0115121	0.00395123	0.00352184	0.0104552	0	0.000547495	0.00895404	0.0186044	0.0120702	0.0043	0.0336215	0.0022456	0.0122562	0.00039014	0	0.00309838	0.00117426	0.00664346	0	0.00588596	0.000459794	0.00143031	0.000998129	0	0.00152863	0.00468702	0.0157538	0.00256627	0.00470131	0.0019121	0.00697426	0.000961636	0.00372726	0.00214364	0.00638472	0.0136949	0.00218758	0.0046591	0.00326807	0.00737745	0	0	0.0100963	0.00397476	0	0.0153474	0.00196208	0.00827929	0.00302071
k__Bacteria;p__Firmicutes;c__Clostridia;o__Clostridiales;f__Ruminococcaceae;g__Oscillospira	0.0203181	0.0112558	0.000658848	0.00644556	0.0152414	0.0119483	0.00289445	0.00886974	0.00331575	0.00766403	0.057706	0.00611382	0.00606809	0.00638411	0.00966917	0.00281938	0.0139884	0.000705299	0.0048366	0.0172674	0.0122699	0.0307973	0.0022042	0.00499878	0.00180547	0.00864398	0.00689601	0.0193175	0.0131216	0.00773153	0.0110182	0.00332355	0.00829744	0.0086623	0.0121692	0.0523935	0.018959	0.00588949	0.00892554	0.00628674	0.00115399	0.0239681	0.0319042	0.0157879	0.0060556	0.014587	0.00455531	0.00315726	0.0163023
k__Bacteria;p__Firmicutes;c__Clostridia;o__Clostridiales;f__Ruminococcaceae;g__Ruminococcus	0.0174245	0.00756453	0.000586974	0.0179031	0.0324865	0.037439	0.00589301	0.000770598	0.00819636	0.00279432	0.0043446	0.0128941	0.00526244	0.0305373	0.0280951	0.000249633	0.0168947	0.00430005	0.00278816	0.0184948	0.0248814	0.00413877	0.00047827	0.00868344	0.000216656	0.00315388	0.00267517	0.0195995	0.00390607	0.00135787	0.00673983	0.00973445	0.0350468	0.01048	0.010241	0.0203009	0.00751762	0.0537273	0.0137352	0.000212083	0.000726589	0.0189247	0.0158511	0.00163994	0.00498422	0.00183113	0	0.000329355	0.0701477
k__Bacteria;p__Firmicutes;c__Clostridia;o__Clostridiales;f__Veillonellaceae;g__	0	0	2.39581e-05	0	0	0	0	0	0	0	0	0	0	0	0	0	0	0	0	0	0	0	0	0	0	0	0	0	0	0	0	0	0	0	0	0	0	0	0	0	0	0	0	0	0	0	0	0	0
k__Bacteria;p__Firmicutes;c__Clostridia;o__Clostridiales;f__Veillonellaceae;g__Acidaminococcus	0	0	0	0	0	0	0	0	0	0	0	0	0	0	0	0	0	0	0.00426759	0.000418433	0	0	0	0	0	0.000715464	0	0	0	0	0	0	0	0.000438756	0.000654843	0	0	0	0.000354555	0	0	0	0	0.00183451	0	0	0	0	0
k__Bacteria;p__Firmicutes;c__Clostridia;o__Clostridiales;f__Veillonellaceae;g__Dialister	0.0228208	0	0.0506954	0	0.00297173	0.00365534	0.00762135	0.0042776	0.0268543	0.00154637	0	0.000275267	0.0185814	0	0	0	0.00449155	0	0.0125183	0.00245481	0.00204937	0	0.0507382	0.0241565	0.0760463	0.0088922	0.0191622	0.0034969	0	0	0	0	0	0.0323927	3.63802e-05	0.0056131	0	0.00603714	0.000231232	0.0186481	0.00914647	0	0	0.00408594	0.022592	0.0107385	0.000123487	0	0.00795934
k__Bacteria;p__Firmicutes;c__Clostridia;o__Clostridiales;f__Veillonellaceae;g__Megamonas	0	0.000883829	0	0	0	0	0	0	0	0	0	0	0	8.86682e-05	0	0	0	0.00753077	0	0.000195269	0	0	0	0	0	0.0144991	0	0	0	0	0	0.000404899	0	0	0	0	5.20851e-05	0	0.000955758	0	0	0	0	0	0	0	0	0	0
k__Bacteria;p__Firmicutes;c__Clostridia;o__Clostridiales;f__Veillonellaceae;g__Megasphaera	0	0	0.00013177	0	0	0	0	0	0	0	0	0	0	0	0	0	0	0	0	0	0.00013137	0	0	0	0	0	0	0	0	0	0	0	0	0	0	0	0	0	0	0.0030449	0	0	0	0.00230703	0	0	0	0.000158999	0
k__Bacteria;p__Firmicutes;c__Clostridia;o__Clostridiales;f__Veillonellaceae;g__Mitsuokella	0	0	0	0	0	0	0	0	0	0	0	0	0	0	0	0	0	0	0	0	0	0	0	0	0	0	0	0	0	0	0	0	0	0	0	0	0	0	0	0	0	0	0	0.000583706	0	0	0	0	0
k__Bacteria;p__Firmicutes;c__Clostridia;o__Clostridiales;f__Veillonellaceae;g__Phascolarctobacterium	0.000782069	0.00899426	0	0.0164588	0	0	0	0.00316102	0	0.00366246	0.00323953	0.00641806	0	0.00946976	0.0111964	0.0157562	0.000117426	0.00416354	0.0142632	0	0.00541244	0.00436701	0.00014556	0.00108221	0	0.000919883	0	0.0168641	0.0141507	0.00997617	0.00462997	0.00499376	0.0281981	0.000539043	0.0176444	0.00136535	0.0143061	0	0.022707	0	0	0.0148362	0.00381975	0	0.000174681	0	0.0123076	0.0137761	0
k__Bacteria;p__Firmicutes;c__Clostridia;o__Clostridiales;f__Veillonellaceae;g__Veillonella	0.000610014	0	0.00881659	0	0	8.0514e-05	0.00343585	0	0.00636887	0.000149211	0	0.00140531	0.00334259	0.000124135	0	0.000146843	0	0.00043228	0.000227605	0.000195269	0.000170781	0	0.00474111	0.00191963	0.00167307	0	0.000970989	0.000141004	0.000116948	0.000415674	0.00189008	0.000151837	0	0	0	0	0	0.00188661	0	0.00012119	0	0	0.000656256	0	0.000570623	0.00040347	0	0.0460869	0
k__Bacteria;p__Firmicutes;c__Clostridia;o__Clostridiales;f__[Mogibacteriaceae];g__	0.000218979	0	0	0.000150899	0	0.000370364	0	0.000172991	0	5.42586e-05	7.56899e-05	0.000101414	0	0	0	0	7.33913e-05	0	0.000265539	0	0.000197055	0.00034997	0	0	0	0.000189817	0.000217977	0.000112803	0.000444403	0	0	0.000489253	0.00159364	0.000125359	0.000600273	0.000165497	0.000190979	0	0.000215816	0	0	0.000538608	0	0.000389138	0	0	0	0	0.000143843
k__Bacteria;p__Firmicutes;c__Clostridia;o__Clostridiales;f__[Tissierellaceae];g__Parvimonas	0	0	0	0	0	0	0	0	0	0	0	0	0	0	0	0	0	0	0	0	0	0	0	0	0	0	0	0	0	0	0	0	0	0	0	0	0	0	0	0	0	0	0	0	0	0	0	0	0
k__Bacteria;p__Firmicutes;c__Clostridia;o__SHA-98;f__;g__	0	0	0	0	0	0	0	0	0	0	0	0	0	0	0	0	0	0	0	0	0	0	0	0	0	0	0	0	0	0	0	0	0	0	0	0	0	0	0	0	0	0	0	0	0	0	0	0	0
k__Bacteria;p__Firmicutes;c__Erysipelotrichi;o__Erysipelotrichales;f__Erysipelotrichaceae;g__	0.00356623	0.0092802	0.00580984	0.0347392	0.00114817	0.0266018	0	0.0360923	0	0.0124524	0.0277176	0.00252086	0.0145017	0.000212804	0	0.0365198	0.00435944	0.0311697	0.0139977	0.00142267	0.000958999	0	0.0129133	0.00635154	0.0103513	0.00468702	0.00433973	0.00070502	0	0.00399047	0.0187103	5.06124e-05	5.26822e-05	0.000388612	0.00163711	0.016067	0.00288204	0.00921977	0	0	0	0	0.00562025	0	0	0	0.0243544	0	0.00225355
k__Bacteria;p__Firmicutes;c__Erysipelotrichi;o__Erysipelotrichales;f__Erysipelotrichaceae;g__Bulleidia	0	0	0	0	0	0	0	0	0	0	0	0	0	0	0	0	0	0	0	0	0	0.00363664	0	0	0	0	0	0	0.00280675	0	0	0	0	0	0	0	0	0	0	0	0	0	0	0	0	0	0	0	0
k__Bacteria;p__Firmicutes;c__Erysipelotrichi;o__Erysipelotrichales;f__Erysipelotrichaceae;g__Catenibacterium	0	0	0	0	0	0	0	0	0	0	0	0	0	0	0	0	0	0	0	0.00552332	0	0.0249239	0	0	0	0	0	0.00225606	0.00304065	0	0	0	0	0.0208722	0.00944065	0	0.00107643	0	0.00308309	0	0	0	0	0	0	0	0	0	0
k__Bacteria;p__Firmicutes;c__Erysipelotrichi;o__Erysipelotrichales;f__Erysipelotrichaceae;g__Clostridium	0.000156414	0	0.000227602	0.000538927	0.000168849	0	0.00037482	0.00224889	0.0128472	0.000623974	0.000333036	0	0.000188556	0.000354673	0.00257844	0	0	0.000204764	0.000417275	0	0	0	0	0.000141718	0	0	0.0012286	0	0	0	0.000336991	0.00062422	0.00919304	0	0	0.000110331	0	0	0	0.00137854	0	0.00257063	0.00011779	0	0.00101315	0.00293292	0	9.08564e-05	0
k__Bacteria;p__Firmicutes;c__Erysipelotrichi;o__Erysipelotrichales;f__Erysipelotrichaceae;g__Coprobacillus	0	0	0	0	0	0	0	0	0.000207918	0	0	0	0.00034283	0.000177336	0	0	0	0	0	0	0	0	0	0.000115951	0	0	0.000495403	0	0	0	0	0.000151837	0.00023707	0	0	0	0	0	0	0	0.000235073	0.000416197	0	0	0	0.0024053	0	4.54282e-05	0
k__Bacteria;p__Firmicutes;c__Erysipelotrichi;o__Erysipelotrichales;f__Erysipelotrichaceae;g__Holdemania	0	0	8.38534e-05	0.000452698	0.000146335	4.83084e-05	0	0	0.00014226	0	0	0	0	0.000230537	0.000138839	0	0	0	5.69012e-05	0	0	0	0	0.000257669	0	2.92026e-05	0.000257609	0.000112803	0	0	0	0.000236191	0.000368775	0	0	0	0	0	0	0	0	0.000758948	0.00011779	0	0	0.00040347	0	0.000352069	0
k__Bacteria;p__Firmicutes;c__Erysipelotrichi;o__Erysipelotrichales;f__Erysipelotrichaceae;g__[Eubacterium]	0	0.00860433	3.59372e-05	5.38927e-05	0	0	0.000291527	0	0.000634698	0	0	0	0.000137132	0.00159603	0	0.00162996	0.000132104	0	3.79341e-05	0.00415644	0	0.00290627	0	6.44172e-05	0.00263598	0.0262678	0.000871909	0	0.00325116	0	0.0234868	0	0.000421457	0.00961502	0.00383811	0.000744735	0.00423626	0	0.0012949	0.000893777	0	0.000661019	0	0.0255719	0	0.000993157	0.000356741	3.40712e-05	0.00129459
k__Bacteria;p__Firmicutes;c__Erysipelotrichi;o__Erysipelotrichales;f__Erysipelotrichaceae;g__cc_115	0	0	0	0	3.37697e-05	0	0	0	0	0	0	0	0	0	0	0	0.000264209	0	0	0	0	0	0	0	0	0	0	0	0	0	0	0	0	0	0	0	0	0	0	0	0	0	0	0	0	0.000667277	0	0	0
k__Bacteria;p__Fusobacteria;c__Fusobacteriia;o__Fusobacteriales;f__Fusobacteriaceae;__	0	0	0.0129613	0	0	0	0	0	0	0	0	0	0	0	0	0	0	0	0	0	0	0	0	0	0	0	0	0	0	0	0	0	0	0	0.000418372	0	0	0	0	0	0	0	0	0	0	0	0.0226805	0	0
k__Bacteria;p__Fusobacteria;c__Fusobacteriia;o__Fusobacteriales;f__Fusobacteriaceae;g__Fusobacterium	0	0	0	0.000474255	0	0	0	0	0.000196975	0	0	0	0	0	0	0	0	0.000182013	0	0	0.000105096	0	0	0	0	0	0	0	0	0	0	0	0	0	0	0	0	0	0	4.54463e-05	0	0	0	0	0	0	0	0	0
k__Bacteria;p__Lentisphaerae;c__[Lentisphaeria];o__Victivallales;f__Victivallaceae;__	0.000172055	0.000519899	0	0	0	0	0	0	0	0	0	0	0	0	0	0	0.00195221	0	0	0	0	0	0	0	0	0	0	0.000338409	0.000187117	0	0	0	0	0	0	0.000262036	0	0	0	0	0	0	0	0.000222364	0	0	0	0	0
k__Bacteria;p__Lentisphaerae;c__[Lentisphaeria];o__Victivallales;f__Victivallaceae;g__	0	0	0	0	0	0	0	0	0	0	0	0	0	0	0	0	0	0	0	0	0	0	0	0	0	0	0	0	0	0	0	0	0	0	0	0	0	0	0	0	0	0	0	8.33866e-05	0	0	0	0	0
k__Bacteria;p__Proteobacteria;c__Alphaproteobacteria;o__RF32;f__;g__	0.00405112	0.00249552	0	0	0	0	0	0	0	0	0.00277025	8.69263e-05	0	0	0	0	0.0155589	0	0	0	0	0	0	0	0	0	0	0	0	0	0	3.37416e-05	0	0	0	0	0	0	0	0	0	0	0.0151612	0	0	0	0	0	0
k__Bacteria;p__Proteobacteria;c__Betaproteobacteria;o__Burkholderiales;f__Alcaligenaceae;g__Sutterella	0.00647553	0.0267488	0.0209274	0	0.0153877	0.00679538	0.0244674	0.0129429	0	0.0181631	0.00234639	0.00388271	0.00164558	0.00267778	0	0.0581498	0.00349342	0.0144245	0.0125941	0.0167652	0.00541244	0.00788192	0.0207943	0.00474111	0.0131438	0.00952005	0.0102647	0.007304	0.0158582	0.00254947	0.0119412	0.00458886	0.00230485	0.00353512	0.000854934	0.0145913	0.00598979	0	0.0221674	0.0290553	0.023892	0	0.00890153	0.00672652	8.15176e-05	0.00701417	0.00168766	0.0142531	0.00299674
k__Bacteria;p__Proteobacteria;c__Betaproteobacteria;o__Burkholderiales;f__Oxalobacteraceae;g__Oxalobacter	0	0	0	0	0	0	0	0	0	0	0	0	0	0	0	0	0.000117426	0	0	0	0	0	0	0	0	0	0	0.000535815	0	0	0	0	0	0	0	0.000220662	0	0	0	0	0	0	0	0	0	0	0	0	0
k__Bacteria;p__Proteobacteria;c__Deltaproteobacteria;o__Desulfovibrionales;f__Desulfovibrionaceae;g__	0	0	0	0	0	0	0	0	0	0	0	0	0	0	0	0	0	0	0	0	0	0	0	0	0	0.000131412	0	0	0	0	0	0	0	0	0	0	0	0	0.000262063	0	0	0	0	0.000222364	0	0	0	0	0
k__Bacteria;p__Proteobacteria;c__Deltaproteobacteria;o__Desulfovibrionales;f__Desulfovibrionaceae;g__Bilophila	0.000391034	0.0010138	0	0.0035138	0.00299425	0.000644112	0.00262374	0.0049853	3.28292e-05	0.00526309	0.001317	0	0.00298262	0.00104628	0	0	0.00164396	0.00147885	0	0.00050212	0.000289014	0.00118685	0.000374298	0	0	0.00127031	0.00303186	0.00183305	0.000795247	0	0.000190473	0	0.00189656	0.000351005	0.000327422	0.000813692	0.00289941	0	0.00087868	0	0	0	0.00175002	0.00133419	0	0	0	0	0.00242137
k__Bacteria;p__Proteobacteria;c__Deltaproteobacteria;o__Desulfovibrionales;f__Desulfovibrionaceae;g__Desulfovibrio	0	0	0	0	0	0.000128822	0	0	0	0	0	0	0	0	0	0	0.000689878	0	0	0	0.000630575	0.00547778	0	0	0	0.000321229	0	0.00138184	0.00530944	0	0	0	0.000368775	0.00140402	0.00547522	0	0.000364596	0	0.000447048	0	0	0	0	0	0	0	0	0	0
k__Bacteria;p__Proteobacteria;c__Gammaproteobacteria;o__Enterobacteriales;f__Enterobacteriaceae;__	0.000203338	0	5.98953e-05	0	0	0	6.24701e-05	0.000235897	0.149865	0.000122082	0	0	6.85659e-05	0.000230537	7.93367e-05	5.87372e-05	0.0120362	0	0.00153633	0	0.0138332	0.000197809	6.2383e-05	0	0.000433312	0.000905281	0	0.000507614	0	0	0	0	0.000184388	0	0	0.000220662	0.108962	0	0.00164945	0	0	0.0167948	0.000151444	0.00161214	0.00110631	0.00256048	0.00220905	0	0
k__Bacteria;p__Proteobacteria;c__Gammaproteobacteria;o__Pasteurellales;f__Pasteurellaceae;__	0	5.19899e-05	0.000790618	0	0	0.00111109	0.0186577	0	0.00028452	0.00020347	0	5.79509e-05	0.00011999	0	0.000119005	0	0	0.0240939	0.000417275	0.00111582	0.00697574	0	0	0	0	0	0.000237793	0	0	0	0.00136262	0.000371158	0	0	0	0	0	0.0006234	0.0037922	0	0.000128222	0	0	0	6.98723e-05	0.000124145	0	0.000670066	0
k__Bacteria;p__Proteobacteria;c__Gammaproteobacteria;o__Pasteurellales;f__Pasteurellaceae;g__Aggregatibacter	0	0	0	0	0	0	0	0	0	0	0	0	0	0	0	0	0	0	0	0	0.000958999	0	0	0	0	0	0	0	0	0	0	0	0	0	0	0	0	0.000114837	0	0	0	0	0	0	0	0	0	0	0
k__Bacteria;p__Synergistetes;c__Synergistia;o__Synergistales;f__Synergistaceae;g__Cloacibacillus	0	0	0	0	0	3.22056e-05	0	0	0	0	0	0	0	0	0	0	0.000190817	0	0	0	0	0	0	0	0	0	0	0.000338409	0	0	0	0	0	0	0	0	0.00550366	0	0	0	0	0	0	0	0	0	0	0	0
k__Bacteria;p__Tenericutes;c__Mollicutes;o__RF39;f__;g__	0.000719503	0.000597884	0	0	0	0.0147341	0	0	0	0	0.00145325	0.00595445	0	0.000106402	0	0	0.00378699	0	0	0.00557911	0.000669986	0.0117772	0	0	0	0.00388395	0	0.00101523	0	0	8.79108e-05	0	0	0.000789761	0.000400182	0	0	0	0	0	0	0	0	0.00136198	0	0	0	0	0
k__Bacteria;p__Tenericutes;c__RF3;o__ML615J-28;f__;g__	0	0.00025995	0	0	0	0	0	0	0	0	0	0	0	0	0	0	0	0	0	0	0	0	0	0	0	0	0	0.000648618	0	0	0	0	0	0	0	0	0	0	0	0	0	0	0	0	0	0	0	0	0
k__Bacteria;p__Verrucomicrobia;c__Verrucomicrobiae;o__Verrucomicrobiales;f__Verrucomicrobiaceae;g__Akkermansia	0.000203338	0	0	0	0.0595585	0.00360703	0	0	9.84877e-05	5.42586e-05	0.00561619	0.00110107	0.00407967	0.00783827	0	0	0.101676	0	0	0	0.33364	0	0	0	0.000300911	0.000131412	0.000653932	0	0.00362539	0	5.86072e-05	8.4354e-05	0	0	0.00103683	0.0178185	0.10009	0	0	0	0	0	0	0	0.000326071	0.0156733	0	0	0.00970944
[truncated: 101 more columns]
